# Supplementary material for: Exploring cardiovascular disease prevalence and contributing factors among adults in Southern Iran, a cross-sectional survey: Rationale, design, and primary results
Source: PLoS One. 2025 Nov 18;20(11):e0335199. doi: 10.1371/journal.pone.0335199 (PMC12626332; doi:10.1371/journal.pone.0335199)
Supplement: S1 File — (XLSX) [file pone.0335199.s001.xlsx]

## Sheet: Data
Code	Rural_Urban	Age	Age_group	Sex	Job	Marital	Wealth_index	Anxiety	Depression	BMI.group	Physical_activity	Education	Smoking
3	2	54	4	2	3	2	3	1	1	3	2	2	0
4	1	79	5	1	3	3	2	1	1	2	2	1	2
9	2	54	4	2	3	2	5	1	1	4	2	2	0
10	1	37	2	1	1	2	4	1	1	2	1	5	0
11	2	61	5	1	3	2	2	2	3	3	2	2	0
12	2	53	4	1	1	2	5	1	1	2	2	2	0
13	2	35	2	2	3	2	5	1	1	3	2	4	0
14	2	66	5	1	1	2	5	1	1	4	2	2	0
16	1	58	4	2	3	2	1	1	1	4	2	4	0
17	1	66	5	2	3	1	1	1	1	2	2	2	0
22	1	37	2	2	3	2	1	1	3	2	2	3	0
23	2	30	2	2	3	2	4	1	1	2	1	4	0
24	1	31	2	2	1	2	5	1	1	3	2	5	0
25	2	76	5	2	3	3	1	1	1	1	2	1	0
26	2	29	1	1	2	1	5	1	1	2	2	3	0
27	2	35	2	2	3	2	2	2	3	2	1	3	0
29	2	73	5	1	4	2	3	1	1	2	2	4	0
30	2	58	4	2	3	2	1	1	2	2	2	4	0
32	1	50	4	2	3	2	5	1	1	2	2	2	0
33	2	63	5	2	3	2	3	1	3	4	1	1	0
34	1	36	2	2	3	2	2	2	1	3	2	5	0
35	1	57	4	2	3	2	3	1	3	4	2	2	2
37	1	28	1	2	1	2	4	1	1	2	2	5	0
41	2	46	3	2	1	2	5	1	1	3	2	4	0
42	1	57	4	1	1	2	5	1	1	1	2	4	1
44	1	55	4	2	3	2	2	3	1	3	2	2	0
45	2	33	2	1	1	2	5	1	1	2	1	4	0
48	2	34	2	1	1	1	3	1	3	2	2	5	0
49	2	21	1	1	2	1	3	1	1	1	1	4	0
52	2	47	3	2	1	2	3	1	1	2	1	4	0
53	1	60	5	2	3	2	1	1	1	4	2	4	0
54	2	43	3	2	3	2	1	1	1	3	1	3	0
57	1	27	1	1	1	2	2	1	1	3	2	4	0
58	1	29	1	2	3	2	1	1	1	3	2	4	0
61	1	51	4	2	3	2	2	4	2	2	2	4	0
62	1	63	5	2	3	2	5	1	4	2	1	1	0
63	2	34	2	1	1	2	4	3	2	2	1	4	0
65	2	61	5	2	3	2	1	1	1	2	2	2	0
66	1	40	3	2	1	2	4	1	1	3	2	5	0
68	1	72	5	2	3	2	2	4	2	2	2	1	0
69	2	45	3	2	1	2	5	1	1	2	2	5	0
70	1	40	3	1	1	2	4	1	1	2	2	3	0
71	1	47	3	2	1	3	3	3	1	4	2	3	0
75	2	70	5	2	3	3	2	1	1	2	1	1	0
76	1	36	2	1	1	1	5	1	1	3	2	3	0
77	1	45	3	2	3	2	1	1	1	4	2	4	2
78	1	38	2	2	1	2	4	2	3	3	2	5	0
79	2	41	3	2	3	2	3	1	1	3	2	4	0
80	1	42	3	2	3	2	3	3	3	4	2	4	0
81	2	50	4	2	3	2	2	1	1	3	2	2	2
82	1	70	5	2	3	2	5	1	1	4	1	2	0
83	2	28	1	2	3	2	5	1	1	4	2	4	0
84	1	29	1	1	1	2	5	2	3	3	1	5	0
85	1	58	4	1	3	2	5	4	3	2	2	4	0
86	2	34	2	1	1	2	5	1	1	3	2	6	0
88	1	63	5	2	3	2	5	1	1	3	1	2	0
90	1	54	4	1	4	2	5	2	3	3	1	6	0
93	1	46	3	1	1	2	2	1	1	3	2	3	0
95	1	24	1	1	1	1	2	1	1	3	1	5	0
96	1	55	4	2	3	2	3	1	2	3	1	3	0
97	1	34	2	2	3	2	3	1	1	3	2	6	0
101	1	61	5	1	4	2	3	1	1	3	2	2	1
103	1	54	4	2	3	2	1	1	1	2	2	4	0
104	2	24	1	1	1	1	3	1	1	2	2	5	0
108	1	34	2	1	1	2	3	1	1	3	1	5	0
109	1	58	4	2	3	2	4	1	1	4	2	3	0
111	2	49	3	2	3	2	1	3	1	2	1	4	2
114	2	38	2	1	1	2	4	1	2	3	2	5	0
115	1	59	4	2	3	2	1	1	1	4	2	3	0
116	1	50	4	2	1	2	4	1	2	4	1	5	0
117	1	42	3	1	1	2	3	1	1	2	1	3	0
119	1	38	2	1	1	2	3	1	1	2	1	4	0
120	1	47	3	1	1	2	5	1	1	2	2	4	0
122	2	43	3	2	3	2	2	1	1	4	2	3	0
123	2	30	2	2	3	2	5	1	1	4	1	4	0
124	2	65	5	1	2	2	1	1	3	1	2	1	2
125	2	59	4	1	4	2	2	2	3	1	1	3	0
127	1	39	2	1	1	2	5	1	3	4	1	4	0
128	1	34	2	2	3	2	4	1	1	3	2	4	0
129	1	27	1	1	1	2	2	1	3	2	1	3	3
130	2	49	3	1	1	2	5	1	2	2	1	5	0
131	2	30	2	1	1	2	1	1	1	1	1	4	0
135	2	52	4	2	3	2	1	1	1	2	2	4	0
136	2	31	2	1	1	1	4	1	1	2	1	3	2
137	1	44	3	1	3	2	5	1	1	2	1	4	0
140	1	58	4	2	3	2	5	3	1	2	1	2	0
142	1	47	3	2	3	2	2	1	1	3	2	3	0
143	2	47	3	2	3	3	1	1	1	2	2	3	0
145	1	41	3	2	3	2	5	1	1	2	2	4	0
146	2	41	3	2	3	3	2	3	2	3	1	4	0
148	1	32	2	2	3	1	3	1	1	2	1	4	0
150	2	39	2	2	3	2	1	2	1	2	1	4	0
151	2	49	3	2	3	2	2	1	1	3	2	3	0
152	1	66	5	2	3	2	2	1	1	2	2	3	0
154	1	43	3	2	1	2	4	2	2	2	1	5	0
155	2	33	2	1	1	2	1	1	1	2	1	3	0
156	2	33	2	2	3	1	2	1	1	2	2	3	0
157	1	23	1	1	1	2	4	1	1	3	2	5	0
158	1	48	3	2	1	2	5	1	1	3	2	5	0
159	2	41	3	2	3	2	1	1	1	3	2	3	0
160	1	49	3	2	3	1	5	2	3	3	2	3	0
161	2	37	2	2	3	2	2	1	1	2	1	4	0
164	1	41	3	1	1	2	5	2	1	3	2	5	0
165	1	62	5	1	1	2	2	2	3	2	2	1	1
166	2	43	3	2	3	2	2	1	2	4	1	3	0
167	1	44	3	1	1	2	4	1	1	2	2	3	0
169	2	69	5	1	1	2	3	3	3	2	2	2	0
170	2	73	5	2	1	2	3	1	4	2	2	4	0
172	2	65	5	1	1	2	3	1	1	2	2	2	0
173	2	40	3	2	3	2	2	1	4	2	1	4	0
175	2	34	2	1	1	2	4	1	1	2	2	3	1
178	1	31	2	2	1	2	5	2	1	2	2	6	0
181	2	62	5	2	3	2	3	1	1	3	2	1	0
183	2	36	2	1	3	2	3	1	1	3	1	3	0
184	2	33	2	1	1	2	3	2	1	4	1	4	0
185	1	44	3	1	1	2	5	1	1	3	1	4	0
187	1	25	1	2	1	2	5	1	1	2	2	5	0
188	2	86	5	2	3	3	1	2	2	1	1	1	0
189	1	50	4	2	3	2	1	2	1	4	2	2	0
190	1	51	4	1	1	2	4	1	1	3	1	3	0
191	1	27	1	2	3	1	4	2	1	2	1	4	0
192	2	53	4	2	3	2	3	3	2	2	2	3	0
193	2	26	1	1	1	1	4	1	1	2	1	4	0
194	2	35	2	1	1	2	1	1	1	1	1	5	0
195	2	30	2	2	3	2	1	1	1	3	2	3	0
196	2	44	3	1	1	1	2	1	1	2	2	3	1
197	1	68	5	2	3	2	2	3	1	3	1	1	0
198	1	35	2	1	1	2	3	1	1	2	2	4	0
199	1	44	3	2	3	2	1	1	1	2	2	3	0
200	2	49	3	2	3	2	4	3	1	3	1	4	0
201	2	23	1	2	3	2	3	1	1	1	2	3	0
202	1	50	4	1	1	2	4	1	2	2	2	3	0
205	1	25	1	2	2	1	2	1	1	3	2	5	0
207	2	34	2	1	1	1	5	1	2	2	1	5	0
208	1	45	3	1	1	2	4	2	2	2	2	5	0
210	2	58	4	2	3	2	3	1	1	3	1	4	0
214	1	30	2	2	3	2	1	1	1	4	2	3	0
215	1	20	1	2	2	1	2	1	1	1	2	4	0
217	1	55	4	2	3	2	1	1	1	3	2	2	2
219	2	90	5	1	2	2	3	1	3	2	2	1	0
220	2	32	2	2	3	2	1	4	2	2	1	4	0
223	2	41	3	1	1	2	5	2	1	2	1	4	1
225	1	46	3	1	1	2	4	2	3	4	1	5	0
226	2	45	3	2	3	2	1	3	1	4	1	3	0
228	2	22	1	1	2	1	3	1	1	2	1	5	0
230	2	36	2	2	3	2	3	2	1	4	1	4	2
231	1	40	3	1	1	2	5	1	1	3	2	5	0
232	1	27	1	1	1	1	4	1	1	1	1	5	0
236	2	38	2	2	2	1	3	1	1	2	1	3	0
237	2	54	4	1	1	2	3	1	1	3	1	2	3
238	1	33	2	1	1	2	4	1	2	2	1	4	0
240	2	43	3	2	3	2	3	1	1	2	2	4	0
241	1	44	3	2	3	3	3	1	1	3	2	4	0
242	1	52	4	1	1	2	4	1	1	3	1	4	0
243	1	36	2	1	1	2	5	1	1	2	2	6	0
246	1	28	1	1	1	1	2	1	1	2	2	5	1
247	1	42	3	1	1	2	4	1	1	4	2	4	0
248	2	47	3	1	2	2	1	1	1	1	1	3	0
249	1	60	5	1	4	2	2	1	1	2	1	4	0
250	2	31	2	2	3	2	2	1	1	2	2	4	0
251	2	73	5	2	3	3	1	1	2	2	2	1	0
254	1	39	2	1	1	2	5	1	1	3	1	4	0
255	1	61	5	1	1	2	2	1	1	2	1	3	4
256	1	39	2	2	1	2	4	1	1	2	2	5	0
257	2	36	2	1	1	1	1	1	1	2	1	5	0
258	2	32	2	2	3	1	1	1	1	2	2	4	0
259	2	47	3	1	1	2	4	1	3	1	1	4	1
260	1	64	5	2	3	2	5	1	1	2	2	1	0
261	1	20	1	1	2	1	4	2	1	2	2	4	1
264	2	26	1	2	3	2	2	1	1	2	1	4	0
265	2	41	3	1	1	2	2	1	1	4	1	5	0
267	1	32	2	2	3	2	2	1	1	2	2	4	0
271	2	41	3	2	3	2	2	2	3	3	2	3	0
272	1	48	3	2	3	2	2	3	3	2	2	3	2
273	2	48	3	2	3	2	5	1	1	3	2	3	0
276	2	55	4	1	1	2	3	1	1	3	1	4	0
277	1	68	5	2	4	3	2	1	2	3	2	3	2
278	2	61	5	2	3	2	1	1	1	4	1	1	0
279	1	38	2	1	1	2	5	1	1	3	2	4	0
281	1	45	3	1	1	2	3	2	3	2	1	4	1
283	1	46	3	1	1	2	4	3	2	4	2	4	0
284	2	31	2	2	3	1	4	1	1	1	1	3	0
287	1	35	2	2	3	2	3	1	1	2	1	5	0
288	2	44	3	2	3	2	1	1	1	2	2	3	0
291	2	71	5	1	1	2	5	1	2	3	2	1	0
293	1	36	2	1	1	2	3	1	1	2	2	4	0
294	1	23	1	1	1	1	2	2	3	2	2	3	0
295	1	26	1	2	2	1	2	1	1	3	2	4	0
296	1	37	2	2	3	2	5	1	1	3	1	4	0
299	1	54	4	2	4	3	2	1	1	2	2	4	0
301	2	31	2	2	2	1	5	1	1	2	1	5	0
302	2	73	5	2	3	2	2	1	1	4	1	1	0
303	2	57	4	2	3	2	4	3	1	4	2	2	0
304	1	21	1	2	3	2	3	1	2	1	1	4	2
306	1	55	4	1	1	2	4	1	2	2	2	2	0
307	2	57	4	2	3	2	2	1	1	4	2	3	0
308	1	62	5	1	1	2	3	2	3	2	2	2	0
309	1	20	1	1	1	1	5	1	1	2	1	4	2
312	2	49	3	2	3	2	2	1	1	3	2	3	0
313	2	36	2	1	2	2	2	1	1	4	2	3	0
315	1	50	4	1	1	2	5	1	1	2	2	5	0
316	1	37	2	1	1	2	5	1	1	2	2	5	0
317	2	38	2	2	3	2	3	1	1	4	1	3	0
318	2	51	4	1	1	2	1	1	1	2	1	2	4
320	2	50	4	2	3	2	3	1	1	3	2	3	0
321	2	34	2	2	3	2	3	1	1	2	1	4	0
322	2	25	1	2	3	2	1	2	3	2	2	4	0
325	1	47	3	2	3	2	5	1	1	3	1	3	0
327	2	54	4	1	3	2	4	1	1	2	2	4	0
333	1	32	2	1	2	1	5	1	1	4	1	5	0
334	2	55	4	2	3	2	3	1	1	3	1	4	0
335	1	47	3	2	3	2	4	1	1	2	1	4	0
336	2	26	1	2	3	2	2	1	1	1	1	4	0
338	1	45	3	1	1	2	4	1	1	3	1	3	1
339	1	27	1	2	1	2	3	1	1	2	1	5	0
340	2	61	5	1	4	2	3	1	1	2	1	3	0
341	1	34	2	2	3	1	5	1	1	4	2	4	0
344	2	43	3	2	3	2	2	1	1	3	2	3	0
345	2	45	3	1	1	2	4	1	1	3	2	4	0
346	1	54	4	1	1	2	2	1	2	2	1	4	1
349	1	29	1	2	3	2	2	2	2	2	2	3	0
350	1	45	3	2	3	2	5	3	1	3	2	3	2
351	2	59	4	1	1	2	3	1	1	3	1	3	0
352	1	50	4	1	1	2	5	1	1	2	1	4	0
353	1	31	2	2	3	2	2	1	1	3	1	4	0
354	1	53	4	2	3	2	5	2	3	3	2	5	0
355	2	43	3	2	3	3	3	1	1	3	2	3	0
356	1	33	2	1	2	2	1	1	4	2	1	4	0
357	2	41	3	2	3	1	2	2	3	1	2	4	0
363	1	46	3	2	3	2	5	1	2	3	1	3	0
365	1	37	2	1	1	2	5	1	1	3	1	3	0
366	1	43	3	2	1	2	2	1	1	4	1	5	0
367	2	25	1	1	1	2	2	1	1	2	1	5	0
368	1	51	4	2	3	1	2	1	1	3	2	3	0
371	1	60	5	2	3	2	1	1	2	3	2	2	0
374	1	37	2	2	3	2	3	2	2	3	2	4	0
376	2	41	3	1	1	2	1	1	3	2	1	4	0
377	1	41	3	1	3	3	3	1	2	2	2	3	0
378	2	69	5	2	3	2	3	1	2	3	2	2	0
379	2	65	5	1	3	2	3	4	3	2	2	1	0
382	1	39	2	2	3	2	2	1	2	2	1	4	0
383	2	35	2	1	1	2	3	1	1	3	2	4	0
385	1	34	2	1	3	1	2	1	2	2	2	4	0
386	1	69	5	1	1	2	4	1	1	2	1	3	0
387	2	40	3	1	1	2	2	1	1	2	2	4	0
388	1	44	3	2	3	2	1	1	1	3	2	3	0
393	1	80	5	1	4	2	2	1	1	3	2	1	0
394	2	52	4	2	4	2	1	1	1	4	1	3	0
395	1	42	3	2	3	2	4	1	1	2	2	3	0
396	2	47	3	2	3	2	2	2	2	4	1	3	0
398	1	37	2	2	3	2	1	1	1	2	2	3	0
399	2	65	5	2	3	2	1	1	4	4	1	1	0
400	2	81	5	2	2	3	1	1	1	3	2	1	0
401	1	32	2	2	3	2	2	1	1	2	1	3	0
402	2	27	1	2	3	2	4	1	1	3	1	3	0
403	2	51	4	2	3	2	3	1	1	2	2	2	0
406	2	33	2	2	2	1	5	1	1	2	2	3	0
409	1	34	2	2	3	2	4	1	1	2	1	3	0
410	1	42	3	2	3	2	2	1	1	2	2	3	0
411	2	51	4	2	3	2	1	1	1	4	2	3	0
413	2	33	2	2	1	2	5	1	1	3	1	5	0
415	2	79	5	1	2	2	1	1	3	2	2	1	0
416	1	50	4	1	1	2	1	1	2	3	1	3	0
417	1	24	1	2	3	2	3	1	2	4	2	3	0
418	1	38	2	2	3	2	5	2	1	3	2	4	0
420	2	51	4	1	3	2	4	1	2	4	2	2	0
422	2	32	2	2	2	1	3	1	1	2	1	5	0
425	2	41	3	2	3	2	3	2	3	4	2	3	0
427	2	39	2	2	1	2	1	1	1	2	2	4	0
428	1	33	2	2	3	2	3	1	3	3	2	4	0
431	1	59	4	2	3	2	5	1	1	3	2	2	0
434	1	58	4	2	3	2	4	3	2	3	1	3	0
435	1	28	1	2	3	2	5	1	1	2	2	4	0
436	2	40	3	1	1	2	4	1	1	2	1	3	1
438	2	38	2	1	1	2	4	1	1	2	1	3	0
439	1	37	2	2	3	2	4	1	2	4	2	4	0
440	1	44	3	2	1	2	4	1	1	4	2	5	0
441	1	35	2	1	1	2	4	2	1	2	1	3	0
442	1	66	5	1	1	2	4	1	1	1	1	4	1
447	1	26	1	2	3	2	5	1	1	3	2	5	0
450	1	30	2	1	1	2	4	1	1	4	2	5	0
454	2	58	4	1	1	2	4	1	1	2	1	2	1
455	2	51	4	2	3	2	1	1	3	3	2	4	0
456	2	71	5	2	3	3	4	2	4	2	2	1	0
459	2	52	4	1	1	2	2	2	1	1	1	2	0
461	1	25	1	1	1	3	5	1	2	2	1	4	0
462	2	55	4	2	3	2	1	1	1	2	2	3	0
463	2	40	3	2	3	3	2	1	1	3	2	3	0
464	1	34	2	2	1	2	5	1	1	2	1	5	0
465	2	60	5	1	2	2	1	1	1	2	1	4	0
466	2	52	4	1	1	2	5	1	1	4	2	2	0
467	2	50	4	2	3	1	3	1	1	2	1	2	0
468	2	48	3	2	3	2	3	1	1	4	2	3	0
469	2	61	5	1	1	2	1	1	1	2	1	2	3
471	2	41	3	2	3	2	4	2	1	2	2	3	0
473	1	42	3	2	3	2	2	1	1	2	1	3	0
474	2	34	2	2	3	3	1	1	1	1	1	3	0
475	2	34	2	1	1	1	3	1	1	2	1	4	0
476	1	51	4	2	1	2	4	1	1	3	1	6	0
480	2	70	5	1	4	2	2	2	1	2	2	2	0
481	1	65	5	1	4	2	3	1	1	2	2	2	1
482	1	55	4	2	3	2	5	1	1	3	1	2	0
483	1	40	3	1	1	2	3	1	1	1	2	3	0
488	1	61	5	2	4	2	1	1	1	1	2	1	2
490	2	56	4	2	1	2	3	1	1	1	1	2	0
492	1	30	2	2	1	2	4	1	1	2	1	5	0
496	1	29	1	2	3	1	2	2	3	1	2	3	0
497	2	59	4	2	3	2	3	1	1	2	1	4	0
499	2	50	4	1	1	2	1	2	2	1	1	4	1
503	1	41	3	1	1	2	5	1	1	2	2	4	0
504	1	29	1	1	1	2	3	1	1	3	2	4	0
505	1	79	5	1	1	2	2	2	1	3	2	1	0
507	2	55	4	2	3	2	3	1	1	3	2	2	0
509	1	26	1	2	3	2	3	1	1	2	2	4	0
510	2	63	5	1	2	2	2	1	1	3	2	1	3
511	1	26	1	2	1	1	3	1	1	1	1	5	0
514	2	38	2	2	3	2	2	1	1	2	2	4	0
515	1	35	2	2	3	2	2	2	3	4	2	4	0
518	2	41	3	1	1	2	4	2	2	3	2	3	0
519	1	33	2	2	1	3	5	1	1	2	2	6	0
521	2	23	1	2	3	1	4	1	1	3	1	4	0
522	2	63	5	2	3	1	1	1	3	3	2	1	0
529	1	46	3	1	3	1	5	1	1	4	2	3	2
530	1	29	1	2	1	2	3	1	1	2	2	5	0
531	1	33	2	2	3	1	4	1	1	1	2	4	0
533	1	57	4	1	1	1	4	1	1	4	1	2	0
535	1	40	3	1	1	2	5	1	1	2	2	5	2
536	2	62	5	2	3	2	1	1	4	2	2	2	0
537	1	22	1	1	2	1	5	1	1	2	2	5	0
538	1	45	3	2	1	2	5	1	1	3	2	5	0
539	1	35	2	2	1	1	5	1	1	4	1	3	0
540	2	40	3	1	1	2	1	2	1	2	2	3	0
541	2	27	1	2	3	2	4	1	1	4	2	3	0
542	1	58	4	1	4	2	4	3	2	2	2	4	0
545	2	39	2	1	1	2	2	1	2	1	1	4	0
546	2	41	3	2	3	2	4	2	3	2	1	4	0
547	1	20	1	1	2	1	2	1	3	1	1	4	0
548	2	42	3	2	1	2	4	1	1	3	1	5	0
549	2	27	1	1	2	1	2	1	1	3	1	5	0
550	2	39	2	1	1	2	3	1	1	1	1	3	0
551	2	50	4	2	3	3	2	1	1	2	1	2	0
555	2	51	4	2	3	2	1	1	1	1	1	4	0
556	1	30	2	2	3	2	4	1	1	4	2	4	0
558	2	53	4	1	1	2	4	1	1	3	2	2	0
559	1	25	1	2	2	1	3	1	1	1	1	5	0
562	2	36	2	1	3	1	2	1	1	3	2	3	0
566	2	71	5	1	2	2	1	1	3	3	2	1	0
567	2	21	1	2	3	2	3	1	1	2	1	4	0
568	2	62	5	1	3	2	2	2	1	2	2	1	0
569	1	45	3	2	3	2	3	1	2	2	2	3	0
572	1	73	5	1	4	2	4	1	1	4	1	1	0
573	2	40	3	2	3	3	1	2	1	2	1	3	0
574	1	29	1	1	1	2	3	1	1	3	2	5	0
576	2	73	5	1	2	2	2	1	3	3	2	1	0
577	1	52	4	2	3	3	2	2	3	4	2	2	2
579	2	60	5	2	3	3	1	1	2	3	2	2	0
581	1	36	2	2	3	2	4	1	1	3	2	3	0
583	1	45	3	2	3	2	5	2	3	3	2	3	0
586	1	39	2	1	1	1	1	1	1	2	1	3	0
587	1	35	2	1	1	2	4	1	2	3	2	3	0
588	2	67	5	1	4	2	2	1	1	2	2	1	0
592	1	68	5	1	4	2	5	1	1	3	2	1	0
593	2	77	5	2	3	3	1	1	1	2	2	1	0
594	2	32	2	2	3	2	4	1	1	2	1	4	2
597	2	60	5	2	3	2	3	1	1	1	1	4	0
600	2	85	5	1	3	3	5	1	3	2	2	1	0
601	1	50	4	2	3	2	4	1	1	4	2	4	0
604	2	47	3	1	1	2	5	1	1	2	1	3	0
605	2	38	2	2	3	1	5	1	1	2	2	4	0
607	2	50	4	2	3	2	1	1	1	2	1	2	0
608	1	56	4	1	1	2	5	1	1	3	2	5	0
610	2	32	2	1	1	2	2	3	1	2	2	3	0
613	1	57	4	1	1	2	3	1	1	2	1	3	0
614	1	43	3	1	1	2	2	1	2	3	1	3	0
616	2	72	5	2	3	2	3	1	1	2	2	2	0
617	2	34	2	2	3	1	2	1	1	2	2	5	0
618	1	43	3	2	3	2	4	2	3	4	1	4	0
619	1	33	2	2	3	2	1	4	3	2	2	4	0
620	2	25	1	2	3	2	2	1	1	2	2	4	0
621	1	48	3	2	3	3	3	1	1	4	2	4	0
622	1	33	2	2	3	2	4	3	1	3	2	4	0
623	1	58	4	2	3	2	4	1	1	2	2	2	2
624	1	52	4	1	1	2	3	1	1	3	1	4	0
625	2	61	5	2	3	2	2	1	1	2	2	1	0
628	2	34	2	2	1	1	1	1	1	3	2	6	0
632	1	25	1	1	1	2	4	1	1	3	2	4	0
634	2	49	3	2	3	2	2	4	1	1	2	4	0
635	2	66	5	2	3	3	2	1	1	4	2	2	2
636	1	71	5	1	1	2	2	3	1	3	2	1	0
638	2	89	5	1	2	2	1	1	3	2	2	1	0
640	1	65	5	1	3	3	3	1	1	3	2	2	0
641	1	64	5	1	1	2	4	1	1	3	2	3	0
644	1	30	2	2	3	2	3	1	2	3	2	4	0
645	2	46	3	1	1	2	5	3	3	3	2	3	4
648	1	45	3	2	3	2	2	1	1	2	2	4	0
649	2	57	4	2	3	2	2	1	1	3	1	4	0
650	1	32	2	2	3	2	5	1	1	4	2	3	0
651	1	30	2	1	1	2	3	1	1	2	2	4	0
655	1	50	4	2	3	2	2	4	1	3	1	2	0
656	2	44	3	1	1	2	1	1	1	3	1	4	3
658	2	24	1	2	3	2	2	1	1	3	2	4	0
659	2	39	2	2	3	2	4	1	1	3	2	3	0
661	1	48	3	2	3	2	1	1	1	3	1	3	2
662	2	41	3	2	3	2	1	1	2	4	2	4	0
663	2	74	5	2	2	3	1	1	1	3	2	1	0
666	1	45	3	2	3	2	3	1	1	4	1	3	0
668	2	54	4	1	1	2	2	1	1	2	1	2	0
670	1	28	1	2	3	2	3	3	1	1	2	5	0
671	1	45	3	2	1	2	4	1	1	4	2	5	0
672	1	60	5	2	3	2	4	1	2	2	2	4	0
673	1	37	2	2	3	2	4	2	1	3	2	6	0
674	2	60	5	1	1	2	4	1	1	4	1	2	0
675	2	58	4	2	3	2	3	1	2	2	1	2	0
677	2	74	5	2	3	2	1	1	2	4	2	1	0
679	1	46	3	2	3	2	5	1	1	3	2	3	0
680	2	46	3	2	3	2	4	1	1	2	2	3	0
681	1	52	4	1	1	2	2	1	1	2	1	2	0
682	1	22	1	2	3	2	4	1	1	2	2	5	0
685	2	38	2	1	1	2	3	1	1	2	1	4	0
686	1	75	5	1	4	3	1	1	1	3	2	2	0
687	1	41	3	2	3	2	3	2	1	2	1	4	0
688	1	29	1	2	3	2	4	1	3	2	2	4	0
689	2	48	3	1	1	2	5	1	1	2	2	5	0
690	1	24	1	2	3	2	3	1	1	3	2	4	0
691	1	21	1	1	1	2	4	1	1	3	2	4	0
692	2	36	2	2	3	2	1	1	1	3	1	3	2
695	2	56	4	2	3	3	2	1	1	2	1	4	0
696	2	52	4	2	3	2	1	3	2	3	2	2	2
698	2	34	2	1	1	2	2	1	1	2	1	3	0
699	1	92	5	1	2	2	1	2	3	2	2	1	0
701	2	59	4	2	3	2	3	1	1	3	1	2	0
702	2	50	4	2	3	2	3	1	1	3	2	3	0
703	2	26	1	2	1	1	3	3	3	3	1	5	0
704	1	31	2	1	1	2	3	1	1	2	1	4	0
706	1	28	1	2	3	2	4	1	1	3	2	4	0
707	2	56	4	2	3	3	1	2	2	1	1	2	0
708	2	38	2	2	2	1	5	1	1	2	2	4	0
710	1	66	5	1	4	2	4	1	1	3	2	1	0
713	2	63	5	1	3	3	1	1	3	3	2	1	0
718	1	42	3	1	1	2	4	1	1	2	1	3	0
721	1	60	5	2	3	2	5	1	1	3	2	4	0
722	2	52	4	2	3	2	5	1	1	3	1	2	0
723	2	62	5	2	3	2	1	2	1	2	2	1	0
725	2	49	3	2	3	2	5	1	1	2	2	3	0
729	2	81	5	1	2	2	3	1	2	1	2	2	3
730	2	44	3	2	3	2	3	1	1	3	2	3	0
731	1	41	3	2	3	1	3	3	1	2	1	4	0
732	1	27	1	1	2	1	5	1	1	2	1	5	0
733	1	46	3	2	1	2	5	1	1	3	1	5	0
734	2	74	5	1	1	2	3	1	1	3	2	2	0
735	1	29	1	2	1	1	2	1	1	2	2	5	0
737	2	41	3	2	3	1	3	1	1	2	2	3	0
738	1	64	5	1	1	2	3	1	1	2	2	5	1
739	1	35	2	1	1	2	5	1	1	2	1	4	0
740	2	36	2	1	1	2	3	1	1	3	2	4	0
741	1	67	5	1	4	2	4	1	2	2	2	1	3
742	1	48	3	1	1	2	4	1	2	3	2	5	0
743	2	48	3	1	1	2	1	1	1	2	1	4	0
745	1	46	3	1	1	2	1	1	3	4	2	3	0
747	2	35	2	2	1	2	1	1	1	2	1	3	0
748	1	36	2	1	1	2	5	1	1	3	2	4	0
751	2	43	3	2	3	2	3	1	1	2	2	4	0
752	2	48	3	1	1	2	1	1	2	2	1	3	0
753	1	64	5	2	3	2	1	1	1	2	2	2	2
755	2	31	2	1	1	1	4	1	1	3	1	5	0
756	1	61	5	1	2	2	1	1	1	2	2	2	0
757	1	38	2	1	3	2	5	2	3	4	2	4	0
758	1	38	2	2	1	2	5	2	3	2	2	5	0
759	1	32	2	2	3	2	5	2	2	3	2	5	0
760	2	49	3	2	3	2	2	1	1	3	1	3	0
761	2	55	4	2	3	2	2	1	2	3	2	2	0
762	2	36	2	1	1	2	2	1	1	1	1	3	0
763	1	46	3	1	1	2	4	1	1	3	2	4	0
764	1	44	3	1	1	2	5	1	1	3	1	4	0
765	2	28	1	1	1	2	1	1	1	2	1	3	0
766	1	33	2	2	3	2	4	1	1	3	2	4	0
767	1	35	2	1	1	2	4	1	1	3	2	5	0
769	1	28	1	2	3	1	4	1	1	2	2	4	0
770	1	59	4	1	1	2	4	1	1	3	2	3	4
771	1	42	3	2	3	2	4	1	1	4	2	4	0
772	1	69	5	1	3	2	3	2	2	2	2	1	0
773	2	60	5	2	3	2	4	1	2	3	2	4	0
775	1	54	4	1	1	2	4	1	1	3	1	4	0
776	2	50	4	1	1	2	5	1	1	4	1	2	0
777	2	63	5	1	1	2	2	1	1	2	1	5	0
778	2	50	4	2	3	2	1	1	1	3	2	4	0
781	2	28	1	2	3	2	2	1	1	2	1	4	0
783	1	55	4	2	3	2	5	1	1	2	2	2	0
785	2	77	5	1	2	2	4	2	4	2	2	1	0
786	2	46	3	2	3	2	3	1	1	2	2	3	0
789	1	24	1	2	3	2	1	1	3	2	2	3	0
790	1	44	3	2	1	1	4	1	1	3	2	5	0
792	2	32	2	1	1	2	1	1	1	3	2	5	0
793	1	58	4	2	3	2	2	4	2	3	2	2	0
794	1	87	5	1	2	2	1	1	1	2	2	1	0
799	1	46	3	2	3	2	3	2	2	3	2	4	0
800	2	30	2	2	3	2	4	1	1	2	2	5	0
801	2	39	2	2	3	2	1	1	2	2	2	4	0
802	1	34	2	2	3	2	3	1	2	3	2	3	0
803	1	29	1	1	1	1	5	1	1	2	1	5	0
804	1	34	2	2	3	2	1	1	1	2	2	3	0
805	1	20	1	1	1	1	3	2	2	2	2	4	0
808	2	46	3	2	1	3	2	2	2	1	1	4	0
810	2	36	2	1	1	2	2	1	1	2	1	4	0
815	1	44	3	2	3	2	5	1	1	3	2	3	0
816	1	38	2	2	3	2	1	1	1	4	2	3	0
817	1	46	3	2	3	2	3	1	3	4	2	3	0
821	1	69	5	1	4	2	2	1	1	2	2	4	0
822	1	63	5	1	1	2	2	1	2	2	1	1	0
823	2	40	3	2	3	2	3	1	3	2	2	4	0
824	2	52	4	2	3	2	5	1	1	3	1	3	0
826	2	50	4	2	3	2	2	1	1	2	2	2	0
828	1	30	2	2	2	1	3	1	1	1	1	5	0
829	2	40	3	2	3	2	1	1	2	3	2	4	0
832	2	62	5	2	3	3	1	1	1	3	1	2	0
836	2	62	5	2	1	3	4	1	1	4	1	1	0
841	1	23	1	1	2	1	2	1	1	1	1	4	0
843	2	25	1	1	1	2	1	1	2	3	1	5	0
844	1	58	4	2	3	2	1	1	2	4	2	4	0
847	1	34	2	2	1	2	5	1	1	3	2	5	0
849	2	27	1	2	3	2	4	1	1	3	2	4	0
851	1	37	2	2	3	2	5	1	1	2	2	5	0
853	1	42	3	2	3	2	4	1	3	3	1	4	0
854	2	43	3	2	1	2	5	1	1	3	1	5	0
856	2	65	5	2	3	3	1	1	1	4	2	1	0
857	2	41	3	2	3	2	3	1	2	3	1	3	0
858	2	33	2	1	1	1	4	1	1	1	1	5	0
859	1	35	2	1	1	2	5	1	1	3	2	5	0
861	2	55	4	2	3	2	2	2	2	3	2	2	0
862	1	47	3	1	1	1	3	1	2	3	1	3	4
864	1	21	1	1	1	2	3	1	1	2	2	4	0
865	1	28	1	2	3	2	2	1	1	2	1	3	0
866	2	69	5	2	3	2	2	1	1	2	2	1	0
867	1	91	5	2	3	2	2	1	1	2	2	1	0
869	1	49	3	2	3	2	2	1	1	2	2	3	0
871	1	20	1	2	2	1	2	1	1	2	1	5	0
872	1	37	2	1	1	2	1	2	2	3	1	3	0
874	2	77	5	2	3	3	2	4	2	1	2	1	0
875	2	31	2	2	3	2	1	3	3	3	1	3	0
877	1	33	2	2	3	2	3	1	2	3	2	3	0
879	2	27	1	1	1	2	1	1	1	2	2	3	0
880	1	26	1	2	3	2	3	1	1	3	2	4	0
882	1	61	5	1	4	2	2	1	3	2	2	3	1
886	2	64	5	1	2	2	2	1	4	3	2	1	0
887	1	49	3	1	2	2	1	1	1	2	2	3	0
888	1	29	1	1	1	2	3	1	1	2	2	4	0
889	1	54	4	1	1	2	3	1	1	2	1	4	0
891	1	61	5	2	4	3	2	1	1	3	2	3	0
893	1	65	5	2	3	2	4	1	1	4	2	1	0
894	2	52	4	2	3	2	5	1	1	3	1	2	0
895	2	26	1	2	3	2	4	1	1	1	2	4	0
896	2	51	4	1	1	2	5	1	1	2	1	2	0
897	2	27	1	2	3	2	2	2	3	4	1	3	0
898	2	37	2	2	3	2	3	2	1	2	2	3	0
899	1	52	4	1	2	2	2	1	1	1	2	2	1
900	1	27	1	1	2	1	3	1	1	1	2	4	0
901	2	51	4	2	3	3	1	2	1	3	2	4	0
902	1	58	4	2	3	2	2	1	1	2	1	2	2
903	2	58	4	2	3	3	1	3	1	2	2	4	0
905	1	72	5	2	2	2	1	1	2	3	2	1	0
907	2	72	5	1	1	2	2	1	1	3	1	1	0
908	1	29	1	2	3	2	4	1	1	2	2	5	0
910	1	73	5	1	4	2	3	1	1	2	2	1	0
911	2	33	2	2	3	2	2	1	1	2	1	4	0
914	2	74	5	2	3	2	2	1	4	1	2	1	0
915	1	45	3	1	1	2	2	1	2	4	1	3	1
919	1	72	5	1	2	2	2	1	1	2	1	2	0
922	2	49	3	2	3	2	2	1	1	2	1	3	0
923	2	32	2	1	1	2	1	1	3	1	1	3	1
925	1	66	5	1	4	2	4	1	2	2	2	2	0
926	1	64	5	1	1	2	1	1	1	3	2	2	0
927	2	23	1	2	3	1	2	1	1	1	2	3	0
929	2	31	2	1	1	1	4	1	1	1	1	4	0
932	1	43	3	1	1	2	5	1	1	3	2	5	0
933	1	24	1	2	3	2	3	1	1	2	2	4	0
934	2	40	3	2	3	1	4	1	1	2	1	4	0
936	2	25	1	2	3	2	4	1	1	2	1	5	0
939	1	29	1	2	3	2	5	1	1	2	1	5	0
940	1	58	4	2	3	2	4	1	1	3	2	4	0
941	2	41	3	2	3	2	1	1	2	4	1	3	0
946	2	20	1	1	2	1	4	1	1	2	1	5	0
950	1	24	1	1	3	2	4	1	1	2	2	4	0
953	2	36	2	1	1	2	2	1	1	3	1	4	0
959	1	40	3	2	1	2	5	1	1	3	1	5	0
960	1	22	1	2	3	2	3	1	3	2	2	4	0
961	2	65	5	2	3	3	1	1	1	2	1	1	0
962	2	33	2	1	3	2	3	2	1	2	1	3	0
964	2	68	5	2	3	2	4	1	1	2	2	1	0
966	2	59	4	1	4	2	2	1	1	2	1	2	0
969	1	30	2	1	1	1	5	1	1	2	1	5	0
970	1	30	2	2	3	2	2	1	1	3	2	4	0
971	1	70	5	2	3	2	4	1	1	3	2	1	0
972	2	31	2	1	1	1	5	1	1	2	2	4	0
975	1	66	5	2	3	2	1	1	2	3	1	1	0
978	2	67	5	2	1	2	3	1	4	2	2	4	0
979	1	24	1	2	1	1	5	1	1	3	2	6	0
982	1	26	1	2	3	2	3	1	1	4	2	4	0
983	2	24	1	1	2	1	4	3	2	3	1	5	0
986	2	70	5	2	2	2	2	1	1	3	2	2	0
987	1	22	1	2	2	1	4	1	1	2	2	4	0
988	2	54	4	1	1	2	3	1	3	2	1	2	0
990	2	34	2	2	1	2	4	1	1	1	2	5	0
991	1	44	3	2	3	2	1	1	2	2	1	3	0
994	1	31	2	1	1	2	5	1	1	3	2	5	2
995	1	59	4	1	1	2	2	1	1	3	1	2	0
996	2	30	2	1	1	1	2	1	1	2	2	2	0
997	2	55	4	2	1	2	2	1	2	3	1	5	0
998	2	36	2	2	3	2	3	1	1	3	2	4	0
1000	2	34	2	2	3	2	1	1	1	4	1	3	0
1002	2	25	1	2	3	2	2	2	1	2	1	4	0
1003	2	65	5	1	1	2	1	1	1	3	1	1	0
1004	1	43	3	1	1	2	5	1	1	3	1	5	0
1006	2	60	5	2	3	2	5	1	2	2	2	4	0
1007	1	56	4	1	1	2	3	3	2	2	1	4	0
1010	1	40	3	2	3	2	1	1	1	4	2	3	0
1012	2	36	2	2	3	2	3	1	1	1	1	3	0
1013	1	43	3	1	1	2	3	1	1	2	2	4	0
1016	2	30	2	2	3	2	4	1	1	3	2	5	0
1017	1	48	3	1	1	2	5	1	1	2	1	4	1
1019	1	63	5	2	3	3	1	1	1	4	2	3	2
1020	1	26	1	1	2	2	2	1	1	3	1	3	2
1023	2	51	4	1	2	2	5	1	1	2	1	2	1
1024	1	69	5	1	2	2	1	1	3	2	2	1	1
1026	1	38	2	1	3	2	2	1	1	2	2	3	0
1031	2	33	2	2	3	2	3	2	2	4	1	3	0
1033	1	38	2	1	1	2	4	1	1	4	1	3	0
1036	1	70	5	1	2	2	1	2	2	2	2	1	3
1037	2	36	2	1	1	2	2	1	1	3	1	4	0
1038	1	34	2	1	1	2	5	2	1	2	1	5	0
1040	1	50	4	1	1	2	2	2	3	2	1	3	1
1042	1	42	3	2	3	2	4	1	1	3	1	4	0
1046	2	29	1	1	3	1	5	2	3	3	1	4	0
1048	1	31	2	2	3	2	4	1	1	3	2	5	0
1049	2	32	2	1	1	2	5	1	1	3	1	4	1
1050	2	82	5	1	4	2	4	4	2	3	1	1	1
1051	2	52	4	1	1	2	2	1	1	2	1	2	0
1052	1	50	4	1	1	2	2	1	2	2	1	2	0
1054	1	33	2	1	1	2	3	1	1	3	2	4	0
1055	2	34	2	2	3	3	2	2	3	2	1	3	0
1058	1	47	3	1	1	2	5	1	1	2	2	4	0
1059	2	60	5	2	3	3	2	1	1	2	2	4	0
1060	2	22	1	2	3	1	3	1	1	2	1	3	0
1061	2	50	4	1	1	2	2	1	2	2	1	4	1
1062	1	21	1	1	2	1	3	2	2	4	2	5	0
1064	2	26	1	1	1	1	2	1	1	2	1	5	0
1066	1	58	4	1	2	2	2	1	2	2	2	2	1
1067	2	55	4	2	3	2	3	3	2	2	2	4	0
1069	2	27	1	2	1	1	1	1	3	2	1	4	0
1070	1	54	4	2	3	2	2	2	2	2	2	2	0
1071	2	44	3	2	3	2	3	1	2	2	1	4	0
1073	1	42	3	2	3	2	4	1	1	3	2	4	0
1074	1	28	1	2	3	2	1	1	1	4	2	4	0
1075	2	64	5	2	3	2	2	1	1	2	2	1	0
1076	2	38	2	2	3	2	1	1	1	3	2	3	0
1077	2	62	5	2	3	2	4	2	2	3	1	2	0
1078	1	61	5	1	1	2	4	1	1	3	2	1	0
1079	1	48	3	1	1	2	4	1	1	2	1	4	0
1081	2	46	3	1	1	2	4	1	1	3	2	3	0
1083	1	22	1	1	2	1	4	1	1	1	1	3	0
1084	1	71	5	1	2	2	2	1	1	2	2	2	0
1087	1	62	5	1	4	2	2	1	3	2	1	5	0
1089	1	38	2	2	3	2	5	2	1	3	2	4	0
1090	2	46	3	1	1	2	5	2	2	4	2	4	0
1091	1	62	5	2	3	2	4	1	1	2	2	2	0
1092	1	53	4	1	1	2	2	1	1	2	1	4	0
1093	1	44	3	2	3	2	3	1	1	4	2	4	0
1094	2	62	5	2	3	2	1	1	2	2	1	1	0
1095	1	60	5	1	1	2	4	1	1	2	2	2	0
1100	2	26	1	2	3	2	1	1	1	2	2	4	0
1101	2	54	4	2	3	2	2	1	1	3	2	4	0
1103	1	32	2	2	3	2	5	1	1	4	2	4	0
1104	1	63	5	2	3	2	1	1	1	4	2	1	0
1106	2	43	3	2	3	2	3	1	1	2	2	3	0
1109	2	22	1	1	1	1	2	1	1	2	1	4	0
1111	2	43	3	1	1	2	5	1	1	2	2	5	0
1112	2	84	5	1	2	2	2	1	1	1	2	1	0
1113	1	68	5	2	4	3	2	1	1	4	1	5	0
1119	1	46	3	1	1	2	2	1	1	3	1	3	0
1120	1	30	2	1	1	2	3	1	1	2	1	5	0
1121	2	44	3	2	3	3	2	1	1	3	1	3	0
1122	1	45	3	1	2	1	1	2	1	2	2	5	1
1128	1	22	1	2	3	2	1	1	1	2	2	3	0
1130	2	33	2	2	3	2	5	1	1	2	1	4	0
1132	2	38	2	1	1	2	5	2	2	2	1	5	0
1133	2	76	5	2	3	3	2	1	1	2	2	2	0
1134	1	71	5	1	2	2	3	1	2	2	2	2	0
1135	2	29	1	2	3	2	5	1	1	2	1	4	0
1138	1	34	2	2	3	2	1	1	3	2	2	4	0
1139	2	76	5	2	3	3	1	2	2	3	2	1	3
1140	2	41	3	2	3	2	3	1	1	2	2	4	0
1148	2	23	1	2	3	2	2	1	1	1	1	4	2
1149	2	71	5	2	3	3	1	1	2	3	2	1	0
1150	1	36	2	1	1	2	3	1	1	3	2	4	0
1151	1	64	5	1	4	2	3	1	1	2	2	3	0
1152	2	41	3	1	1	2	1	1	1	1	1	3	0
1154	1	50	4	2	3	2	1	1	3	2	2	2	0
1155	2	38	2	2	3	2	1	1	1	2	2	3	0
1157	2	66	5	1	2	3	1	1	3	2	2	1	0
1158	1	44	3	2	3	2	4	1	1	2	1	5	0
1160	1	71	5	2	3	2	1	1	2	1	2	1	0
1161	1	40	3	2	3	2	4	1	1	4	2	4	0
1166	1	81	5	1	4	2	3	1	1	3	2	3	0
1168	1	46	3	1	1	2	4	2	1	3	1	6	4
1169	2	47	3	1	1	2	1	1	1	2	1	3	0
1170	1	58	4	2	3	2	1	1	3	2	2	4	0
1171	2	28	1	2	3	3	1	2	2	3	2	3	0
1172	2	49	3	1	1	2	3	4	2	1	1	4	2
1173	1	23	1	1	2	1	5	1	1	3	2	5	0
1177	1	42	3	2	3	2	1	1	3	4	2	3	0
1178	2	41	3	1	1	2	5	3	3	2	1	3	0
1179	1	38	2	2	1	2	4	1	1	2	1	5	0
1181	1	59	4	2	3	2	4	1	3	4	2	2	0
1182	1	44	3	1	1	2	2	1	1	1	1	4	2
1183	2	30	2	2	3	1	4	1	1	2	2	4	0
1184	2	24	1	1	1	2	3	1	1	1	2	4	2
1185	1	38	2	2	1	2	1	1	1	2	2	5	0
1186	1	68	5	2	4	2	1	1	1	3	1	2	0
1187	2	26	1	1	1	1	4	1	1	2	1	5	0
1190	2	50	4	1	1	2	5	1	1	2	2	4	0
1192	2	56	4	2	3	2	1	2	1	2	2	3	0
1194	1	53	4	2	3	2	3	1	1	2	2	4	0
1195	2	26	1	2	3	2	1	3	1	2	2	3	0
1196	2	60	5	1	1	2	1	1	4	2	2	3	0
1197	2	54	4	2	3	2	3	1	1	3	1	2	0
1198	1	59	4	2	3	2	4	1	2	2	2	3	0
1199	2	60	5	1	3	3	3	1	1	2	1	4	0
1200	2	40	3	2	1	2	3	4	1	2	1	3	0
1201	1	21	1	2	2	1	4	1	1	2	1	5	0
1202	2	50	4	1	1	2	2	1	1	2	1	4	0
1203	1	34	2	2	1	2	5	1	1	4	2	4	0
1204	1	31	2	1	1	2	1	1	2	2	1	3	0
1205	1	50	4	2	3	2	2	1	1	2	2	4	0
1206	2	23	1	2	3	2	5	1	1	2	1	4	0
1208	2	52	4	1	1	2	4	1	1	3	2	3	0
1209	1	26	1	2	1	1	5	1	1	2	2	4	0
1210	1	43	3	2	1	1	3	1	1	2	2	5	0
1211	1	53	4	1	1	2	4	1	1	2	2	4	0
1212	2	49	3	1	3	1	1	2	1	4	2	3	0
1215	2	39	2	1	1	2	1	1	1	2	2	4	0
1221	2	53	4	2	3	2	2	1	1	2	1	4	0
1222	1	20	1	2	2	1	3	1	1	2	2	5	0
1223	2	41	3	2	3	2	3	1	1	2	1	3	0
1224	1	64	5	1	3	3	3	1	1	4	2	1	0
1225	1	43	3	1	1	2	4	2	3	2	2	3	0
1226	1	22	1	2	3	1	2	1	1	2	2	4	0
1228	2	44	3	1	1	2	1	1	1	2	1	3	1
1229	2	38	2	1	1	2	5	1	1	3	1	3	0
1230	1	42	3	2	3	2	4	1	1	3	1	3	0
1231	2	50	4	2	3	2	1	1	1	2	2	4	0
1233	2	34	2	2	3	2	3	1	1	2	2	3	0
1234	1	43	3	2	1	2	4	1	1	2	2	5	0
1235	1	44	3	2	1	2	5	1	1	2	2	5	0
1236	2	49	3	1	1	2	1	1	1	2	1	3	0
1237	1	82	5	1	4	2	1	1	2	2	2	1	0
1238	2	27	1	1	1	2	5	1	1	4	2	4	0
1239	1	35	2	1	2	2	1	1	3	4	2	4	1
1240	1	62	5	2	3	2	2	1	2	2	2	1	0
1241	1	40	3	1	2	2	3	2	3	2	1	4	0
1243	1	57	4	2	3	2	4	1	1	4	2	2	0
1244	1	51	4	2	3	2	5	1	1	3	2	2	0
1245	2	54	4	2	4	2	4	1	1	3	1	5	0
1246	1	29	1	1	1	2	3	1	1	4	2	5	0
1248	2	50	4	2	3	2	2	1	1	2	1	2	0
1249	1	58	4	2	3	2	4	4	3	2	2	3	0
1250	2	38	2	2	3	2	4	1	1	2	2	4	0
1251	1	21	1	1	2	1	3	2	1	2	1	4	1
1252	1	27	1	1	2	1	4	1	1	2	1	5	0
1253	2	38	2	2	2	1	4	2	2	2	1	3	0
1254	2	65	5	1	1	2	3	1	2	3	1	1	0
1261	2	73	5	1	4	2	2	1	1	3	2	2	0
1262	2	71	5	2	3	3	2	2	1	4	2	1	0
1263	1	54	4	1	1	2	5	2	3	2	2	5	0
1266	2	56	4	2	3	2	4	1	1	3	1	2	0
1268	2	38	2	1	3	2	2	3	2	2	2	4	0
1269	1	28	1	1	1	2	5	1	1	2	2	5	0
1271	2	53	4	2	3	2	1	1	1	1	2	4	0
1273	1	41	3	2	1	2	2	1	1	3	1	3	0
1274	1	60	5	1	4	2	4	1	1	4	2	4	0
1276	2	36	2	2	1	2	4	1	1	1	1	3	0
1278	2	61	5	2	3	2	2	2	2	2	2	1	0
1280	2	68	5	2	3	2	3	1	1	2	2	1	0
1284	1	40	3	2	3	2	2	1	1	2	1	3	0
1286	2	37	2	1	3	2	2	1	1	3	1	4	0
1287	1	33	2	2	3	2	4	2	1	3	2	4	0
1288	2	44	3	1	1	2	4	1	1	3	1	4	1
1289	2	36	2	2	1	1	2	1	2	2	2	5	0
1290	2	50	4	1	1	2	1	4	2	4	1	2	0
1292	2	69	5	2	3	2	2	1	1	4	2	2	0
1293	2	41	3	2	3	2	4	1	1	3	2	3	0
1294	2	62	5	2	3	1	1	2	1	1	2	2	0
1295	2	37	2	2	3	2	3	1	1	3	2	4	0
1297	1	38	2	2	3	2	5	1	2	2	2	3	0
1299	2	79	5	2	3	3	1	1	1	2	2	1	0
1300	2	34	2	2	3	2	2	3	2	3	2	4	0
1301	1	55	4	2	3	2	4	2	2	2	1	3	0
1302	2	67	5	2	3	2	3	1	1	2	1	1	0
1303	2	41	3	2	3	2	2	1	2	4	2	3	0
1304	2	64	5	2	3	2	2	1	1	2	2	2	0
1305	1	45	3	1	3	2	5	1	1	2	2	5	0
1306	1	33	2	1	1	2	5	1	2	3	2	6	0
1307	2	28	1	2	3	2	5	1	1	3	2	3	0
1308	2	47	3	2	3	2	1	1	1	4	1	3	0
1309	1	40	3	2	3	3	1	1	1	3	1	3	0
1311	2	53	4	2	3	2	3	3	2	4	2	3	0
1312	2	50	4	1	1	2	2	1	1	2	1	2	1
1313	2	62	5	2	3	2	2	1	1	3	1	2	0
1315	1	59	4	1	3	2	3	1	1	3	2	4	0
1318	1	56	4	2	3	2	3	1	2	2	2	4	2
1319	1	40	3	2	3	2	1	1	1	3	2	3	0
1321	2	82	5	1	2	2	2	1	2	2	2	1	0
1322	2	36	2	2	3	1	2	1	1	3	2	3	0
1324	2	31	2	2	3	2	3	1	1	2	1	3	0
1326	1	24	1	2	3	2	4	1	1	3	2	4	0
1328	2	68	5	2	3	2	5	1	1	3	2	1	0
1329	1	62	5	2	3	2	2	1	1	2	1	1	0
1330	2	61	5	1	3	2	4	1	1	3	1	2	0
1332	1	52	4	2	4	1	3	3	1	2	1	6	0
1334	2	51	4	1	2	2	4	1	1	2	2	4	0
1335	2	63	5	2	3	3	1	1	2	3	1	1	0
1336	1	42	3	2	1	2	4	1	2	2	1	5	0
1339	1	31	2	2	1	2	5	1	1	2	2	5	0
1341	1	31	2	2	1	2	5	1	1	4	1	5	0
1343	2	27	1	2	3	2	4	1	1	4	2	3	0
1344	2	34	2	1	3	2	1	1	1	4	2	4	0
1345	1	35	2	2	3	2	4	1	2	3	1	4	0
1347	2	26	1	2	3	2	1	1	1	3	2	3	0
1349	1	67	5	2	3	2	1	1	1	2	2	1	0
1354	1	27	1	2	1	2	3	1	1	2	2	4	0
1356	2	40	3	2	3	2	4	1	1	2	1	4	0
1357	1	41	3	2	3	2	3	1	1	2	2	4	0
1358	2	33	2	2	3	2	3	1	1	3	1	4	0
1361	2	55	4	2	3	3	1	1	1	2	2	4	0
1364	1	52	4	1	4	2	4	1	1	3	2	3	1
1365	1	77	5	2	2	2	5	1	1	2	2	2	0
1366	1	43	3	2	3	2	3	4	2	4	2	4	0
1367	1	41	3	2	3	2	2	1	1	3	2	4	0
1368	2	40	3	2	3	2	4	1	1	3	2	3	0
1369	2	59	4	2	3	2	3	2	3	3	1	4	0
1370	1	38	2	2	3	2	5	1	1	3	1	4	0
1371	2	41	3	1	1	2	2	1	1	3	1	4	0
1372	1	42	3	1	1	2	4	1	1	2	1	4	0
1374	2	45	3	1	1	2	5	1	1	3	1	3	0
1375	2	50	4	2	3	2	3	1	1	3	2	2	0
1376	1	32	2	1	1	2	2	2	2	3	2	5	0
1377	1	49	3	2	3	2	3	1	1	2	1	4	0
1378	1	51	4	1	1	2	5	2	1	3	2	2	0
1380	2	34	2	2	3	2	2	1	1	3	2	3	0
1382	2	29	1	1	1	2	2	1	1	2	1	3	0
1383	2	60	5	2	3	2	1	1	3	4	1	4	0
1384	2	47	3	2	3	2	5	3	1	4	2	4	2
1385	2	73	5	1	1	2	2	1	2	2	2	1	0
1386	2	57	4	1	1	2	5	1	1	2	1	3	0
1387	1	69	5	1	1	2	4	4	2	2	1	2	0
1389	1	27	1	2	3	2	5	1	1	3	2	5	0
1391	2	51	4	2	3	2	3	1	1	3	1	4	0
1392	1	40	3	2	3	2	5	1	1	4	1	3	0
1393	1	53	4	2	3	2	4	1	1	3	2	4	0
1394	1	31	2	1	1	2	4	1	1	3	2	5	0
1395	2	51	4	2	3	2	1	1	1	2	1	2	0
1396	2	41	3	1	1	2	5	1	1	3	1	4	0
1397	2	26	1	1	1	2	1	2	1	2	1	4	3
1398	1	23	1	2	3	2	1	2	3	3	2	3	0
1400	2	30	2	1	1	2	2	1	1	3	1	5	0
1401	2	40	3	2	3	2	1	3	3	3	2	4	0
1402	1	33	2	1	1	1	2	2	1	3	2	5	0
1406	1	49	3	2	3	2	2	1	3	3	1	3	0
1407	2	37	2	1	1	2	3	1	1	2	1	3	0
1408	1	54	4	1	4	3	4	4	4	3	2	3	0
1409	1	34	2	2	1	2	2	2	1	1	1	5	0
1410	1	37	2	2	1	2	5	2	3	3	1	5	0
1411	1	29	1	1	1	2	3	1	1	3	1	5	0
1415	1	54	4	2	3	2	2	2	2	4	1	2	0
1418	1	40	3	2	1	2	5	1	1	2	2	5	0
1419	1	38	2	2	1	1	2	2	3	2	1	5	0
1420	2	42	3	1	1	2	4	1	1	2	2	5	0
1422	1	53	4	1	4	2	5	1	1	3	2	4	0
1423	2	27	1	2	1	1	4	1	1	2	1	5	0
1424	1	29	1	1	1	2	3	2	2	1	1	4	0
1425	2	30	2	1	1	2	5	4	2	2	2	4	1
1426	1	60	5	2	3	2	4	1	1	2	1	2	0
1428	1	47	3	1	1	2	4	2	1	3	2	3	0
1429	1	50	4	1	1	2	1	1	1	1	2	3	1
1430	1	38	2	2	1	2	1	1	2	2	2	4	0
1432	1	41	3	1	1	2	5	1	1	1	1	4	0
1434	1	44	3	2	3	2	2	1	1	2	2	4	2
1435	2	45	3	2	3	1	1	1	1	2	1	4	0
1436	2	30	2	1	1	1	3	1	1	3	1	4	0
1437	2	32	2	1	1	2	5	1	1	3	1	4	0
1438	1	30	2	2	3	1	4	3	2	2	1	4	0
1440	2	62	5	1	1	2	3	1	1	2	2	2	2
1441	1	57	4	2	3	3	1	1	3	4	1	2	2
1443	2	27	1	2	3	2	1	1	1	3	2	4	0
1445	2	30	2	1	1	1	2	1	1	2	1	5	0
1446	1	22	1	2	1	2	4	1	1	1	1	4	0
1447	2	61	5	2	3	2	2	1	2	3	2	1	0
1448	1	36	2	2	1	2	5	1	1	2	1	5	0
1449	1	48	3	2	3	2	3	1	1	3	2	4	0
1450	1	61	5	1	4	2	5	1	1	3	2	5	0
1451	2	44	3	1	1	2	2	1	1	2	1	3	0
1452	2	34	2	2	3	2	1	1	1	1	1	3	0
1453	2	40	3	2	3	2	5	1	1	3	2	3	0
1454	1	67	5	2	3	2	2	1	1	2	1	1	0
1455	1	42	3	1	1	2	5	1	2	3	1	4	0
1456	2	43	3	2	3	2	4	1	1	2	1	3	0
1457	2	33	2	1	1	2	4	1	1	2	1	3	0
1460	1	65	5	2	3	2	3	1	2	2	2	2	0
1464	2	27	1	2	3	2	4	1	1	4	1	5	0
1466	2	54	4	1	1	1	1	2	3	2	2	2	0
1467	1	44	3	1	1	2	3	1	1	3	2	5	0
1468	2	57	4	2	3	2	1	1	1	3	2	4	0
1469	2	35	2	2	3	2	1	1	1	3	1	3	0
1470	1	75	5	2	3	3	3	1	1	2	2	1	0
1471	2	63	5	2	3	2	1	1	1	2	1	1	0
1472	2	73	5	2	3	2	2	2	3	1	2	1	0
1473	1	20	1	2	3	1	3	1	1	1	2	3	0
1476	1	37	2	1	1	2	1	1	1	2	1	4	0
1477	2	31	2	2	3	2	4	1	1	4	1	5	0
1480	1	23	1	1	1	1	4	1	1	3	2	4	0
1481	2	64	5	1	1	2	1	1	1	3	1	1	0
1482	1	52	4	1	1	2	4	1	1	3	1	3	0
1483	1	66	5	1	4	2	3	1	1	2	2	4	1
1484	2	72	5	2	3	3	1	1	1	2	2	1	0
1485	1	31	2	2	3	2	4	1	1	3	2	4	0
1490	1	29	1	2	3	2	4	1	1	2	2	5	0
1492	2	22	1	2	3	2	5	1	1	2	2	4	0
1493	1	74	5	2	3	3	2	1	1	2	2	1	0
1495	1	74	5	2	3	3	2	3	2	2	2	1	0
1496	2	36	2	1	1	2	3	1	1	3	1	4	0
1499	2	32	2	2	3	2	4	1	1	2	2	3	0
1500	1	67	5	2	3	3	2	4	4	2	1	2	0
1502	1	43	3	2	3	2	2	1	2	3	2	3	0
1504	2	41	3	1	1	2	4	1	1	3	1	4	0
1505	1	58	4	2	3	2	1	1	2	2	2	4	0
1506	2	54	4	2	3	2	4	1	1	2	2	4	0
1507	1	52	4	1	4	2	5	1	1	4	2	6	0
1512	1	69	5	1	4	3	3	2	2	3	1	1	0
1513	1	36	2	2	3	2	1	1	1	4	2	3	0
1514	2	35	2	1	1	1	3	2	2	2	1	3	0
1517	2	50	4	2	3	2	1	1	1	4	2	4	0
1519	1	38	2	1	1	2	4	1	1	2	2	5	0
1520	2	39	2	2	3	2	3	1	1	2	2	3	0
1521	1	86	5	1	1	3	1	1	2	2	2	1	0
1522	1	35	2	1	1	2	4	1	1	4	1	4	0
1523	1	37	2	2	3	2	3	1	1	4	2	5	0
1526	1	55	4	2	3	3	1	2	1	2	1	3	0
1529	1	35	2	1	3	2	3	1	1	3	1	4	2
1531	2	51	4	1	1	2	5	1	1	3	1	2	0
1534	2	21	1	2	2	1	1	1	1	4	2	4	0
1535	1	64	5	2	3	2	2	1	1	2	2	2	2
1536	1	50	4	1	1	2	1	2	3	2	2	5	0
1538	2	29	1	2	3	1	3	1	1	3	1	3	0
1539	2	24	1	2	1	2	2	1	1	3	1	3	0
1541	2	44	3	1	1	2	4	2	2	3	1	3	0
1542	2	47	3	2	3	2	1	1	1	4	1	4	0
1543	1	49	3	2	3	2	2	1	1	2	2	3	0
1544	2	53	4	2	3	2	3	1	1	3	2	4	2
1545	1	75	5	1	4	2	4	1	2	1	2	2	0
1547	2	53	4	1	1	2	3	1	1	2	1	4	0
1549	1	45	3	2	3	2	4	1	1	3	2	4	0
1551	2	65	5	1	1	2	3	1	2	2	1	1	0
1553	1	65	5	2	3	2	1	1	1	2	2	2	0
1554	1	75	5	2	3	3	2	2	4	2	2	1	0
1555	1	47	3	1	1	2	5	1	1	3	2	4	0
1556	1	30	2	1	1	2	5	1	1	3	1	5	0
1557	1	68	5	2	3	2	1	2	2	2	2	1	0
1559	1	22	1	1	1	1	3	1	1	2	1	4	0
1563	2	75	5	2	3	2	5	1	1	2	2	1	0
1564	2	43	3	2	3	3	1	2	2	2	1	3	0
1565	2	37	2	2	3	1	4	2	3	2	2	4	0
1566	1	36	2	2	3	2	5	1	1	2	1	5	0
1568	2	57	4	2	3	2	3	1	2	2	2	4	0
1571	2	54	4	2	3	1	2	1	1	2	1	2	0
1573	2	23	1	1	3	2	3	1	1	1	2	4	0
1574	2	35	2	1	1	2	5	1	1	2	1	4	0
1575	1	74	5	1	4	2	2	1	1	2	1	2	0
1582	1	35	2	2	3	2	4	2	1	3	1	4	0
1583	1	36	2	2	3	2	2	1	1	2	1	3	0
1584	1	33	2	2	1	2	5	2	2	3	2	5	0
1585	2	34	2	1	1	2	4	1	1	3	1	4	0
1586	2	41	3	2	1	2	1	1	1	3	1	5	0
1587	1	22	1	2	3	2	2	1	1	2	2	4	0
1588	1	49	3	2	3	2	5	1	3	1	2	3	0
1590	2	70	5	1	4	2	5	1	1	2	1	1	0
1592	2	71	5	1	4	2	1	1	1	2	1	1	1
1593	1	58	4	1	1	2	2	1	1	4	1	2	0
1595	2	27	1	2	3	2	4	1	1	4	1	4	2
1596	2	68	5	2	3	2	1	3	3	3	2	1	0
1597	2	37	2	2	1	3	1	2	1	2	2	3	0
1598	2	43	3	1	1	2	5	4	2	2	1	5	1
1599	1	22	1	2	1	2	4	1	1	3	1	5	0
1600	1	43	3	2	3	1	1	1	1	2	2	3	0
1601	1	39	2	2	3	2	2	1	2	3	2	3	0
1603	2	62	5	2	3	3	3	1	1	1	1	1	0
1604	2	38	2	1	1	2	3	1	1	3	1	5	0
1606	1	45	3	1	1	2	3	1	1	3	1	4	0
1609	2	54	4	2	3	2	2	3	2	2	2	2	0
1613	1	35	2	1	1	2	5	1	1	2	1	6	0
1614	1	30	2	2	3	2	3	2	1	2	1	4	0
1618	1	50	4	2	3	2	5	1	2	1	2	4	0
1619	2	63	5	2	3	3	2	2	2	4	2	2	0
1620	2	25	1	2	3	1	3	1	1	2	1	4	0
1622	2	25	1	1	1	2	4	1	1	3	1	5	0
1623	1	56	4	2	3	2	1	3	1	2	2	4	0
1625	1	28	1	2	3	2	5	1	1	2	1	5	0
1627	1	34	2	2	3	2	2	3	3	2	2	4	0
1629	2	28	1	2	3	1	3	1	1	2	1	4	0
1630	1	40	3	1	1	2	5	1	1	4	2	4	0
1631	1	42	3	2	3	3	3	2	3	4	1	4	0
1637	2	25	1	1	1	1	5	1	1	4	2	5	0
1638	2	53	4	2	3	2	2	2	3	2	2	2	0
1639	1	38	2	2	1	3	1	1	2	2	2	3	0
1640	2	23	1	1	1	1	4	1	1	2	1	4	0
1642	1	71	5	1	2	2	1	1	1	2	2	1	0
1643	2	46	3	1	1	2	4	1	1	3	1	4	1
1647	2	47	3	2	3	2	1	1	2	3	2	4	0
1650	1	35	2	1	1	2	4	1	1	2	1	5	0
1651	1	35	2	2	1	2	5	1	1	2	1	5	0
1655	2	55	4	2	3	2	5	1	2	4	1	2	0
1656	1	45	3	2	3	2	4	2	2	2	2	3	0
1658	2	49	3	2	1	3	3	1	1	4	1	4	0
1660	1	56	4	2	3	3	5	1	3	4	2	2	0
1664	2	24	1	2	3	2	1	4	1	2	1	4	0
1665	1	60	5	2	3	2	1	1	1	4	2	4	0
1666	1	31	2	2	3	2	4	1	1	4	1	5	0
1669	2	28	1	1	1	2	4	1	1	2	1	4	0
1671	1	73	5	1	3	3	3	3	4	3	2	1	2
1672	1	71	5	2	3	3	3	1	2	3	2	2	0
1674	2	50	4	1	3	3	1	1	1	2	1	4	0
1675	1	37	2	1	1	2	5	2	1	2	1	5	0
1676	2	30	2	1	1	1	2	1	1	3	2	3	0
1679	1	65	5	2	3	2	2	1	1	2	1	1	0
1680	1	58	4	2	3	3	3	3	3	3	1	2	0
1681	1	46	3	2	3	2	5	2	1	2	2	4	0
1682	2	56	4	2	3	2	1	1	1	3	2	2	0
1686	1	25	1	2	3	2	1	2	3	2	2	3	0
1687	2	60	5	2	3	2	1	2	2	2	1	2	0
1688	2	56	4	2	3	2	2	1	1	1	2	4	0
1691	2	48	3	1	3	2	5	1	1	3	1	3	0
1693	2	51	4	2	3	2	2	1	3	3	2	4	0
1694	1	30	2	2	3	1	3	1	1	1	2	4	0
1696	2	61	5	2	3	2	4	1	1	3	2	1	0
1697	1	34	2	2	1	2	4	1	1	2	2	6	0
1698	2	39	2	1	2	2	1	1	1	1	2	3	0
1700	2	67	5	1	4	2	4	1	1	3	2	4	0
1701	1	39	2	1	1	2	5	2	3	3	1	4	0
1702	1	20	1	2	2	1	2	1	1	1	2	5	0
1703	1	40	3	1	1	2	4	3	2	3	2	4	1
1704	1	51	4	1	1	2	1	1	2	2	2	2	0
1705	2	26	1	2	3	2	1	1	1	3	2	4	0
1706	2	46	3	1	2	2	4	1	1	2	1	4	0
1707	1	58	4	2	3	2	3	1	1	2	2	2	0
1709	2	22	1	2	3	2	4	1	1	3	2	4	0
1710	1	46	3	2	3	2	2	1	1	2	1	3	0
1711	1	36	2	2	3	2	1	1	2	4	2	3	0
1714	1	38	2	2	1	2	5	1	1	3	2	6	0
1715	1	38	2	1	1	2	4	1	1	2	2	4	0
1716	1	40	3	2	3	2	5	1	1	3	1	4	0
1718	1	46	3	2	3	2	5	1	1	4	1	5	0
1719	2	41	3	2	3	2	1	1	1	3	1	3	0
1722	2	76	5	2	3	2	3	1	1	2	2	1	0
1724	1	42	3	1	1	2	5	1	1	4	2	4	0
1726	1	22	1	2	1	1	4	1	1	2	2	4	0
1727	1	56	4	2	3	2	4	3	2	2	1	3	0
1728	1	37	2	2	1	2	4	2	3	2	2	5	0
1730	1	48	3	1	1	2	1	1	1	3	1	4	0
1737	1	33	2	1	1	2	3	1	2	4	2	3	0
1740	1	26	1	1	1	2	3	1	1	2	2	5	0
1741	2	21	1	1	1	1	1	1	2	1	1	3	1
1743	1	63	5	2	3	3	5	1	1	1	1	1	2
1744	2	72	5	1	2	2	1	1	1	4	2	1	0
1745	2	73	5	2	3	2	2	1	1	3	2	1	0
1746	2	23	1	1	1	1	3	1	1	1	1	4	0
1747	1	35	2	1	1	2	5	1	1	3	2	6	0
1748	1	60	5	2	3	2	3	1	1	1	1	4	0
1749	1	53	4	1	1	2	5	1	1	3	1	4	0
1750	1	71	5	2	3	3	1	1	1	2	2	1	0
1751	1	37	2	2	1	3	3	2	2	2	2	3	0
1752	2	47	3	1	1	2	2	2	2	3	1	3	0
1756	1	68	5	2	3	2	1	1	2	2	2	2	0
1758	2	36	2	1	1	2	1	1	1	2	1	3	0
1761	2	42	3	2	3	2	1	1	1	3	1	3	0
1762	1	20	1	1	2	1	5	1	1	1	1	4	0
1764	2	49	3	1	1	2	4	1	1	3	1	4	0
1765	1	21	1	2	3	1	5	1	1	2	2	4	0
1766	2	40	3	2	3	2	4	1	1	2	2	3	2
1768	2	67	5	2	3	2	5	1	1	2	2	1	0
1770	2	41	3	2	3	2	4	1	1	2	1	3	0
1771	2	73	5	2	4	2	1	3	1	2	2	1	0
1773	2	31	2	2	2	1	3	1	1	2	1	3	0
1774	1	35	2	2	3	2	5	1	1	3	2	4	2
1775	1	63	5	2	3	2	3	1	1	4	1	2	0
1776	1	55	4	2	3	3	3	1	1	2	2	3	0
1777	2	30	2	2	3	1	3	1	1	2	2	4	0
1781	2	65	5	1	1	2	3	1	1	2	1	2	1
1782	1	30	2	1	1	2	3	1	1	1	1	4	3
1784	1	67	5	1	2	2	2	1	1	2	1	2	0
1785	2	44	3	2	3	2	4	1	1	2	1	3	0
1787	2	68	5	2	4	3	1	1	2	2	1	1	0
1789	1	29	1	2	1	1	5	1	1	3	2	5	0
1791	1	50	4	1	4	2	3	1	1	3	2	2	1
1795	2	47	3	2	3	2	3	1	2	2	2	3	0
1796	2	37	2	2	1	2	2	1	1	3	2	4	0
1797	1	51	4	1	4	2	3	1	1	2	1	3	0
1798	1	74	5	2	3	2	3	2	3	3	2	1	0
1799	2	36	2	2	3	1	4	1	1	2	1	3	0
1800	1	35	2	2	3	2	5	1	2	3	1	5	0
1801	2	28	1	2	3	2	4	1	1	3	2	4	0
1802	1	62	5	2	3	2	1	1	1	3	2	3	0
1803	1	71	5	2	3	2	2	1	1	2	1	1	0
1805	1	22	1	1	2	1	5	1	1	2	2	5	0
1806	1	23	1	1	1	2	3	1	1	2	2	4	0
1809	1	65	5	1	4	2	3	1	1	2	2	4	0
1810	2	56	4	2	3	3	4	1	1	3	1	4	0
1811	1	40	3	1	1	2	5	1	1	3	2	4	0
1814	2	37	2	2	3	2	2	1	1	3	1	3	2
1816	1	28	1	2	1	2	5	1	1	3	1	5	0
1818	2	70	5	2	3	3	1	1	2	1	2	1	0
1819	2	40	3	2	3	2	4	1	1	2	2	3	0
1820	1	48	3	1	1	2	1	1	1	2	1	3	0
1821	2	25	1	1	1	1	2	1	1	2	1	4	0
1822	1	32	2	1	1	2	4	1	1	2	1	5	0
1823	2	36	2	1	1	2	2	1	1	3	1	5	0
1824	2	39	2	2	3	2	3	1	1	2	1	3	0
1825	2	25	1	1	2	1	3	1	1	3	2	5	0
1827	1	25	1	2	3	2	4	1	1	4	2	5	0
1831	2	32	2	2	3	2	4	1	1	3	1	3	0
1833	2	42	3	2	3	2	3	1	1	3	1	3	0
1834	1	55	4	2	3	2	3	1	3	4	2	3	2
1836	2	38	2	2	3	2	4	1	2	2	2	4	0
1838	2	59	4	1	2	2	4	1	2	1	2	4	0
1845	2	33	2	2	3	1	2	1	1	3	2	3	0
1846	2	55	4	2	3	2	5	3	1	2	2	2	0
1847	1	28	1	1	1	2	5	1	1	2	1	5	0
1848	1	71	5	2	3	2	3	1	1	2	1	1	0
1849	2	33	2	2	3	2	4	1	1	4	1	3	2
1851	2	70	5	1	1	2	1	1	1	2	2	2	0
1852	2	55	4	2	3	3	5	2	1	2	1	2	0
1853	1	37	2	2	3	2	2	1	2	4	2	4	0
1854	2	34	2	1	3	2	4	1	1	2	2	3	0
1855	2	22	1	2	2	1	2	3	3	2	2	4	0
1856	2	34	2	1	1	2	3	1	1	2	2	4	0
1857	2	37	2	2	3	1	1	2	2	2	2	4	0
1858	2	22	1	2	3	1	2	1	1	2	2	3	0
1862	1	38	2	2	1	2	4	1	1	2	1	5	0
1863	2	55	4	2	3	2	1	1	1	3	2	4	2
1864	1	43	3	1	1	1	4	1	1	2	1	5	0
1870	1	73	5	2	3	2	2	1	2	2	2	3	0
1871	2	64	5	2	3	2	3	1	1	2	2	4	0
1872	1	41	3	2	3	2	1	1	1	1	2	3	0
1873	1	29	1	2	3	2	2	1	2	4	2	4	0
1875	1	29	1	1	1	2	4	1	1	2	2	5	3
1876	1	35	2	1	1	2	5	1	1	3	2	6	0
1877	2	28	1	2	3	2	4	1	1	2	2	4	0
1878	1	48	3	1	1	2	5	2	1	4	1	3	0
1880	2	37	2	1	2	2	4	3	1	3	2	4	0
1881	1	55	4	1	1	2	4	1	2	2	1	3	0
1882	1	43	3	2	3	2	1	1	1	3	2	4	0
1884	1	48	3	2	3	2	3	2	2	1	1	3	2
1888	2	40	3	2	3	2	4	1	1	3	2	3	0
1889	1	29	1	2	3	2	4	1	1	2	1	5	0
1890	1	24	1	1	1	2	4	1	1	2	2	4	0
1891	2	50	4	1	1	2	4	1	2	2	1	4	0
1892	1	66	5	1	2	2	4	1	1	2	2	1	0
1893	1	31	2	1	1	2	2	1	1	2	2	4	0
1894	1	39	2	2	3	2	1	3	1	3	2	3	2
1895	2	66	5	2	3	3	1	2	3	3	1	1	0
1896	1	39	2	1	1	2	4	1	1	2	1	4	0
1899	2	63	5	1	1	2	4	1	1	2	1	2	0
1901	2	34	2	1	1	2	1	1	1	2	1	4	0
1902	1	40	3	2	3	2	1	3	1	2	2	4	0
1903	1	39	2	2	3	2	3	1	2	2	2	4	0
1905	1	68	5	2	3	3	1	2	1	2	2	1	0
1906	2	36	2	2	3	2	4	2	1	3	2	4	0
1908	2	29	1	2	2	1	1	1	1	4	1	5	0
1909	1	76	5	1	1	3	2	2	1	4	1	1	0
1911	2	50	4	2	3	2	5	1	1	3	1	3	0
1913	2	40	3	1	1	2	4	1	3	3	1	3	1
1915	2	40	3	1	1	2	1	1	1	2	1	3	0
1916	2	59	4	2	3	2	2	1	1	2	1	4	0
1917	1	38	2	2	3	2	3	1	1	3	1	5	0
1919	1	58	4	2	3	2	3	1	1	2	2	3	0
1920	1	64	5	2	3	2	4	1	1	3	2	1	0
1922	2	29	1	2	1	1	5	1	1	1	2	5	0
1923	1	38	2	2	1	1	4	1	1	3	1	6	0
1926	1	42	3	1	1	2	5	1	1	1	1	6	0
1927	2	53	4	2	3	2	2	1	1	3	1	2	0
1928	2	33	2	1	1	2	3	1	1	2	1	4	0
1929	2	76	5	1	1	2	1	1	1	2	2	1	0
1931	2	51	4	2	3	2	4	1	1	3	2	2	0
1934	1	43	3	2	3	3	1	2	2	3	2	3	2
1935	2	72	5	1	2	2	2	2	2	1	2	1	0
1936	2	41	3	1	1	2	4	1	1	4	2	4	2
1939	2	75	5	2	3	3	1	1	1	2	2	1	2
1941	1	34	2	1	1	2	5	1	1	3	2	5	0
1942	2	63	5	2	3	2	1	2	1	2	2	1	0
1943	2	36	2	2	3	2	5	1	1	4	2	3	0
1944	2	33	2	2	1	2	5	2	3	4	2	6	0
1945	1	39	2	2	3	2	4	1	2	2	2	4	0
1948	2	25	1	2	1	2	3	1	1	1	1	4	0
1949	1	35	2	1	1	2	5	1	1	2	1	5	0
1950	2	41	3	1	1	2	1	1	1	1	2	3	0
1951	2	44	3	1	1	2	4	2	1	3	1	3	0
1954	1	55	4	2	3	2	1	1	1	2	2	4	0
1955	2	59	4	1	1	2	3	1	2	2	2	2	0
1956	1	37	2	2	3	1	2	1	1	1	2	3	0
1958	1	25	1	2	1	1	5	2	2	2	2	5	0
1960	1	34	2	1	1	2	4	1	1	4	1	5	0
1961	1	54	4	1	1	2	3	1	1	2	1	2	0
1962	2	45	3	2	3	2	3	1	1	3	1	4	0
1963	2	44	3	1	1	2	2	3	2	2	1	3	0
1964	2	31	2	2	3	2	3	2	2	4	2	3	0
1965	2	45	3	1	1	2	2	1	1	2	1	3	0
1966	1	36	2	2	3	2	1	1	1	2	2	4	0
1967	2	24	1	1	1	1	5	1	1	2	1	3	0
1969	2	62	5	2	3	3	2	2	1	2	2	2	3
1970	2	51	4	1	1	2	5	1	1	2	2	2	0
1971	1	24	1	2	1	1	5	1	1	2	1	5	0
1972	1	38	2	2	3	2	2	1	1	2	2	3	0
1973	2	54	4	1	3	2	2	1	1	3	2	2	0
1974	2	32	2	1	3	2	3	1	1	2	2	4	0
1975	1	66	5	2	3	2	4	1	1	4	1	2	0
1978	2	47	3	1	1	2	3	1	1	3	1	5	0
1980	1	53	4	2	3	3	2	1	2	2	2	3	0
1984	2	49	3	2	2	2	1	3	1	2	1	4	0
1985	2	42	3	2	3	2	1	1	1	3	2	4	0
1987	2	39	2	2	3	2	1	1	4	3	2	3	2
1989	1	20	1	2	3	2	4	1	1	1	2	4	0
1991	2	27	1	1	1	2	2	2	1	2	1	3	0
1992	2	27	1	2	3	1	3	1	1	2	2	3	0
1993	1	41	3	2	3	2	5	1	1	4	1	5	0
1995	1	33	2	2	3	2	2	1	1	2	2	5	2
1996	2	53	4	2	3	3	2	1	1	3	2	4	0
1997	2	45	3	1	1	2	3	1	3	2	2	4	0
1998	1	38	2	2	1	2	4	1	1	3	2	5	0
1999	2	50	4	2	3	3	1	2	3	2	1	2	0
2000	1	32	2	1	1	1	2	1	1	3	1	5	2
2001	2	53	4	1	4	2	5	1	1	3	2	6	0
2002	2	66	5	2	3	2	2	2	3	2	2	1	0
2003	1	31	2	1	1	2	4	1	1	4	2	3	0
2005	2	30	2	2	3	2	1	1	1	3	1	3	0
2008	1	26	1	2	3	2	2	1	1	2	2	3	0
2009	1	39	2	1	1	2	4	1	1	3	1	5	0
2012	1	60	5	1	3	2	4	1	1	3	2	4	0
2013	2	73	5	1	3	2	3	1	3	2	2	3	0
2015	2	44	3	1	1	2	3	1	2	2	1	3	0
2017	1	63	5	1	4	2	1	2	1	3	2	2	0
2018	1	79	5	1	4	2	2	1	1	2	2	3	0
2021	1	41	3	1	1	2	4	1	2	3	1	4	0
2024	2	28	1	1	2	1	3	1	1	2	1	3	0
2025	1	57	4	1	1	2	3	1	1	3	2	3	0
2026	2	73	5	2	3	3	2	1	1	2	2	1	2
2027	2	20	1	1	1	1	3	1	2	2	1	4	0
2029	2	57	4	1	1	2	3	1	1	1	2	2	0
2031	1	58	4	2	3	2	2	1	1	3	2	2	0
2036	2	27	1	1	1	2	2	1	2	2	1	4	1
2037	2	39	2	1	2	2	3	4	2	3	1	4	1
2041	2	78	5	2	1	2	1	1	1	4	2	1	0
2042	1	47	3	1	2	2	2	1	1	3	2	4	1
2045	1	32	2	2	1	1	4	1	1	2	2	6	0
2046	2	30	2	2	3	1	5	1	1	3	2	3	0
2049	2	27	1	1	2	1	1	1	1	2	1	4	0
2050	2	23	1	2	3	2	3	1	1	3	2	4	0
2051	1	68	5	1	4	2	5	1	1	3	1	1	0
2052	2	54	4	2	1	2	3	1	1	3	2	2	0
2053	2	35	2	1	1	2	5	1	2	3	1	4	0
2054	2	66	5	1	4	2	2	1	2	3	2	2	0
2055	1	49	3	2	3	2	4	1	1	3	2	3	0
2056	2	21	1	2	3	1	2	1	2	3	2	4	0
2058	2	21	1	2	3	1	3	1	1	2	2	4	0
2060	1	41	3	2	1	2	4	1	1	4	1	5	0
2061	1	34	2	1	3	2	3	1	1	1	1	3	0
2062	2	39	2	2	3	2	1	1	1	2	2	3	0
2063	2	30	2	1	1	2	4	1	1	2	1	4	0
2064	2	39	2	2	3	2	1	1	1	3	2	3	0
2065	2	66	5	2	3	3	2	1	3	2	2	1	0
2066	2	56	4	2	3	2	2	1	1	2	2	4	0
2067	1	31	2	1	1	2	4	1	1	3	1	5	0
2069	2	92	5	2	3	3	1	2	3	3	2	1	0
2070	1	48	3	2	3	3	1	2	1	3	1	3	0
2072	1	38	2	2	3	2	3	2	3	2	2	4	0
2073	1	73	5	2	3	3	1	2	2	1	2	1	0
2076	2	27	1	2	3	2	2	1	1	2	2	3	0
2077	1	48	3	1	1	2	5	1	1	2	2	4	0
2078	2	37	2	2	3	2	4	1	2	1	1	3	0
2079	1	49	3	2	3	2	2	1	2	4	1	3	0
2081	1	39	2	2	3	1	5	1	1	2	2	4	0
2082	1	41	3	1	1	2	4	1	1	3	1	4	0
2083	1	39	2	1	1	2	5	1	1	3	1	5	0
2085	1	58	4	2	3	2	1	1	1	2	2	4	0
2086	2	57	4	1	1	2	4	1	1	2	1	4	0
2087	1	49	3	2	3	2	1	3	1	3	2	3	0
2088	1	58	4	1	4	2	5	1	1	3	1	3	0
2089	2	40	3	2	1	2	4	1	1	1	1	3	0
2091	2	36	2	1	1	2	4	1	1	2	1	4	0
2092	1	25	1	2	3	2	4	1	1	2	2	4	0
2093	1	24	1	2	3	1	3	1	1	1	2	5	0
2095	2	45	3	2	3	2	1	1	2	3	1	3	0
2096	2	63	5	2	1	3	1	1	1	2	1	1	0
2097	2	58	4	1	1	2	3	1	1	2	1	2	0
2100	1	63	5	1	4	2	5	1	1	3	1	6	0
2101	2	35	2	1	1	2	2	1	1	2	1	4	0
2102	1	66	5	2	3	2	3	1	2	3	2	2	0
2107	2	22	1	1	1	1	3	2	2	2	1	4	0
2114	2	39	2	2	3	2	3	1	1	2	1	3	0
2115	2	25	1	2	3	2	4	1	1	1	2	4	0
2116	2	26	1	2	3	2	4	1	1	3	1	4	0
2118	1	68	5	1	2	2	2	1	1	2	2	2	0
2119	1	39	2	1	1	1	1	1	1	2	1	4	4
2121	1	52	4	2	3	3	3	3	2	2	2	3	2
2122	1	44	3	1	1	2	4	1	1	3	1	4	0
2123	1	36	2	2	3	2	4	1	3	2	2	4	0
2124	2	21	1	1	2	1	3	1	1	1	2	3	0
2125	1	41	3	2	3	2	4	1	1	3	2	4	0
2126	1	40	3	1	1	2	5	1	1	2	1	4	0
2127	2	48	3	1	1	2	5	1	1	2	1	3	1
2130	1	63	5	2	3	2	1	2	3	2	2	1	0
2131	1	51	4	1	1	2	4	1	1	2	2	6	0
2134	2	48	3	1	3	2	4	1	1	1	2	4	0
2135	2	71	5	2	3	2	1	1	2	3	2	2	0
2136	1	59	4	1	4	2	3	1	1	2	2	4	0
2137	1	63	5	2	3	2	1	1	1	2	2	1	0
2138	1	77	5	1	3	2	4	1	1	2	2	1	0
2139	1	40	3	1	1	2	4	1	1	3	2	5	0
2140	2	31	2	1	1	1	2	1	1	4	1	4	0
2141	2	48	3	2	3	2	1	1	1	3	1	4	0
2142	2	34	2	1	1	2	4	1	1	2	1	4	0
2146	2	34	2	2	3	1	4	1	1	3	1	4	0
2147	2	41	3	1	1	2	2	1	1	3	1	3	0
2148	2	38	2	2	1	2	1	3	1	4	1	5	0
2150	2	41	3	1	1	2	4	1	2	3	2	3	0
2152	1	55	4	2	3	2	5	1	1	2	2	2	0
2153	1	54	4	2	3	2	1	1	1	3	2	2	0
2155	2	65	5	1	1	2	4	1	1	2	1	2	0
2156	1	47	3	1	1	1	2	1	1	3	1	3	3
2158	2	46	3	1	2	2	1	2	2	2	2	4	0
2159	1	40	3	1	2	2	3	2	3	4	2	3	0
2161	1	40	3	2	3	2	5	1	1	3	2	4	0
2162	2	28	1	2	3	2	3	1	1	3	2	4	0
2163	2	55	4	1	3	2	2	1	4	2	2	3	0
2164	2	71	5	2	2	2	2	2	3	1	2	1	0
2166	1	47	3	2	3	2	4	1	1	4	2	3	0
2167	2	46	3	1	1	2	2	2	1	2	1	3	0
2169	1	41	3	1	1	2	5	1	1	2	2	4	0
2171	1	39	2	1	1	2	1	1	2	2	2	5	0
2175	1	38	2	2	3	3	3	1	1	2	2	3	0
2179	2	26	1	1	1	2	3	1	1	3	2	3	0
2180	1	35	2	2	3	2	4	3	2	4	2	4	2
2182	1	64	5	2	3	3	1	1	1	2	1	1	0
2183	2	40	3	2	1	2	3	4	2	3	1	5	0
2186	1	21	1	1	1	2	4	1	1	3	1	4	0
2187	2	39	2	1	1	2	3	2	2	2	2	3	0
2190	2	37	2	2	3	2	3	1	1	4	1	3	0
2191	1	58	4	2	3	3	2	2	1	4	1	2	0
2192	2	57	4	2	3	2	2	1	3	4	2	2	0
2193	1	59	4	2	3	3	2	1	1	4	2	2	0
2194	2	59	4	1	4	2	2	1	1	2	2	3	0
2195	2	66	5	2	3	2	1	1	1	2	2	1	0
2196	1	59	4	2	3	2	1	1	1	3	2	4	0
2197	2	26	1	1	3	1	2	1	4	2	1	4	0
2200	1	34	2	1	1	2	3	1	1	3	2	5	0
2201	2	42	3	1	3	2	1	1	3	4	1	3	0
2203	2	60	5	2	3	3	2	1	1	3	1	4	0
2204	1	59	4	2	3	3	2	2	3	4	2	4	0
2205	1	38	2	1	1	2	4	2	1	3	1	5	0
2206	1	25	1	2	1	2	5	1	1	2	2	5	0
2207	2	53	4	2	3	2	1	1	1	2	1	2	0
2210	1	52	4	2	3	3	2	1	3	4	2	4	0
2215	2	58	4	2	3	2	3	1	1	3	1	2	0
2216	1	48	3	2	3	2	2	2	1	3	2	3	2
2219	1	55	4	2	3	3	2	1	2	4	2	2	0
2220	1	67	5	1	1	2	4	1	1	1	1	1	0
2222	1	29	1	1	1	2	5	1	1	2	2	3	0
2223	1	21	1	2	3	1	2	1	1	2	1	4	0
2226	1	57	4	2	3	2	3	3	3	2	2	2	0
2227	1	54	4	2	3	3	1	2	1	4	2	4	0
2229	1	70	5	2	3	2	1	1	1	2	2	1	0
2230	2	44	3	2	2	3	2	1	1	3	1	4	0
2231	2	64	5	2	3	3	2	2	1	4	2	1	0
2232	1	39	2	2	3	2	4	3	1	4	1	4	2
2236	1	50	4	1	1	2	3	2	3	3	1	4	0
2237	1	52	4	2	3	2	3	3	2	3	2	2	2
2239	1	36	2	2	3	2	3	2	1	3	1	3	0
2240	1	34	2	2	3	2	3	2	2	3	2	4	0
2241	2	72	5	1	4	2	3	1	1	2	1	2	0
2242	1	45	3	2	3	2	2	1	1	1	2	3	0
2243	2	62	5	2	3	3	3	2	2	4	2	1	0
2244	2	46	3	1	1	2	5	1	1	2	1	3	0
2245	1	25	1	2	3	2	5	3	3	3	1	5	0
2246	2	55	4	1	1	2	5	4	1	4	2	3	1
2249	2	36	2	2	3	2	1	1	1	2	2	3	0
2252	1	30	2	1	1	1	5	1	1	2	1	5	0
2253	2	39	2	1	1	2	3	1	1	3	1	4	2
2254	1	44	3	2	3	2	4	1	2	4	1	3	0
2256	1	49	3	1	1	2	2	1	1	2	1	3	0
2257	2	31	2	2	3	2	3	2	2	3	2	4	0
2259	1	21	1	2	3	2	5	1	1	3	2	4	0
2262	2	74	5	1	1	2	1	1	1	1	1	3	2
2264	1	57	4	2	3	2	1	2	3	2	2	2	0
2266	2	53	4	1	2	2	1	1	1	2	1	2	4
2267	2	24	1	2	3	2	3	1	4	2	2	4	0
2268	1	49	3	2	3	2	3	1	2	3	2	3	0
2269	2	53	4	2	3	2	5	1	1	3	1	2	0
2272	1	37	2	2	3	2	5	3	2	3	2	3	0
2273	1	34	2	2	3	2	1	1	1	2	2	3	0
2276	1	53	4	2	3	2	1	1	3	2	2	4	0
2277	2	30	2	1	1	2	2	1	1	2	1	2	3
2278	1	37	2	2	3	2	3	1	2	2	2	4	0
2281	2	33	2	2	3	2	5	1	1	2	1	4	0
2282	2	74	5	2	3	2	1	1	1	2	2	1	2
2283	1	65	5	1	4	2	2	1	1	2	2	2	0
2284	2	43	3	2	3	1	1	2	2	4	2	4	0
2286	2	23	1	2	3	2	2	1	1	2	1	3	0
2287	2	20	1	1	1	2	3	3	3	4	1	5	0
2289	1	35	2	2	3	1	2	1	2	2	1	3	0
2294	1	64	5	2	3	2	2	4	4	2	2	2	0
2295	2	39	2	2	3	2	3	1	1	2	2	4	0
2299	2	29	1	2	3	2	3	1	1	4	2	4	0
2300	2	49	3	1	1	2	3	1	1	2	1	3	0
2301	1	54	4	2	3	2	1	1	1	1	2	4	0
2302	2	56	4	2	3	2	3	2	2	2	2	2	0
2303	1	62	5	1	4	2	2	2	3	3	2	1	0
2305	1	52	4	1	1	2	5	1	1	3	1	4	0
2306	1	38	2	2	1	1	4	2	1	2	1	5	0
2307	2	58	4	1	3	2	1	4	2	4	2	2	0
2308	1	48	3	1	1	2	3	1	1	4	1	5	3
2310	1	49	3	1	1	2	4	1	1	3	1	3	0
2311	1	64	5	1	4	2	2	3	2	2	2	1	0
2312	2	43	3	2	3	2	1	1	1	4	2	3	0
2313	2	53	4	2	3	1	1	1	2	2	2	2	0
2314	2	68	5	2	3	2	4	1	2	1	2	1	0
2315	2	50	4	2	3	2	1	1	3	2	2	4	0
2316	1	34	2	1	1	2	5	1	1	4	1	5	0
2320	2	39	2	1	1	2	4	1	1	4	2	3	2
2322	2	48	3	2	3	2	5	1	2	2	1	4	0
2323	2	81	5	2	3	3	2	1	1	2	2	1	0
2325	1	55	4	2	3	2	3	2	2	4	2	3	0
2326	2	65	5	1	4	2	5	1	1	2	2	4	0
2328	2	31	2	2	2	1	4	2	1	2	2	5	0
2329	1	40	3	1	1	2	5	3	1	3	1	4	0
2330	1	37	2	2	1	2	5	1	1	2	1	5	0
2334	2	48	3	2	3	2	3	1	1	4	2	3	0
2336	2	31	2	1	2	1	1	1	1	2	1	4	0
2338	2	38	2	2	3	2	1	1	1	2	2	3	0
2340	2	35	2	1	1	2	4	1	1	4	1	5	0
2341	1	47	3	2	3	1	2	1	3	3	2	4	0
2343	2	40	3	1	1	2	3	2	3	3	1	3	0
2344	2	35	2	1	1	2	4	2	1	2	1	4	0
2346	2	29	1	1	1	2	4	1	1	2	2	5	0
2348	2	82	5	1	4	2	4	2	3	1	2	2	0
2350	1	70	5	1	4	2	3	1	1	3	2	4	0
2351	1	32	2	2	1	2	5	1	1	3	1	5	0
2353	2	31	2	1	1	2	4	2	3	3	2	3	0
2354	2	60	5	2	3	2	2	1	1	4	2	2	0
2356	2	36	2	2	3	1	3	3	2	2	2	3	0
2357	1	60	5	1	1	2	3	1	3	4	1	3	0
2358	2	29	1	1	1	1	2	1	1	2	1	4	0
2360	1	30	2	1	1	2	3	3	2	3	1	5	0
2361	2	24	1	2	3	3	4	1	1	2	1	4	0
2363	2	35	2	1	1	2	4	1	1	2	2	5	0
2364	1	24	1	2	3	2	1	1	4	1	2	3	0
2365	1	44	3	2	3	2	1	1	3	4	2	3	0
2366	2	46	3	2	3	2	2	1	1	2	1	3	2
2367	1	75	5	2	3	3	4	2	2	2	2	2	0
2368	2	50	4	2	3	2	1	4	2	3	2	3	0
2371	1	38	2	2	1	2	5	1	2	4	2	5	0
2372	2	50	4	2	3	2	3	1	2	3	2	2	0
2374	1	37	2	2	3	2	2	3	3	4	2	3	0
2375	1	34	2	2	3	2	4	1	1	3	2	4	0
2376	1	60	5	1	3	2	3	1	1	1	1	2	1
2377	1	49	3	2	3	2	5	1	1	3	2	3	2
2378	2	30	2	1	2	2	4	1	1	2	1	4	0
2379	1	52	4	2	3	2	2	1	1	3	2	2	2
2380	2	40	3	1	2	1	3	3	2	3	2	2	0
2381	1	52	4	2	3	3	2	4	4	3	1	4	0
2383	1	30	2	2	3	2	3	1	1	1	2	4	0
2385	1	42	3	2	3	2	5	1	1	2	1	4	0
2386	2	65	5	1	1	2	2	1	1	3	1	1	0
2388	1	82	5	1	1	2	3	1	1	2	2	1	0
2389	2	61	5	2	3	2	3	1	1	2	2	1	0
2390	2	41	3	2	3	1	3	1	1	2	1	3	0
2391	1	57	4	1	1	2	5	1	1	2	1	4	0
2392	1	30	2	1	1	1	3	1	1	2	1	5	0
2394	1	34	2	1	1	2	4	1	2	2	1	3	0
2396	2	27	1	2	3	2	2	1	1	2	2	4	2
2397	1	41	3	1	1	2	2	2	3	2	1	4	0
2398	1	43	3	1	1	2	2	1	2	2	1	4	0
2399	1	59	4	1	4	2	4	1	2	3	2	4	0
2401	2	46	3	2	3	2	2	2	2	4	2	3	0
2403	2	34	2	2	3	2	2	1	1	3	2	3	0
2404	2	52	4	1	1	2	2	1	1	1	1	2	1
2405	2	59	4	2	3	2	1	3	2	4	2	4	0
2407	1	37	2	2	2	1	4	1	1	2	1	5	0
2408	2	56	4	2	3	3	2	2	3	2	2	2	0
2412	2	34	2	2	3	2	4	1	1	4	2	3	0
2413	1	37	2	2	3	2	4	1	2	2	2	3	0
2414	1	72	5	2	2	3	1	2	1	3	2	1	0
2416	1	47	3	1	1	2	4	1	1	2	1	6	0
2420	2	85	5	2	3	2	1	1	1	2	2	1	0
2421	2	24	1	2	1	2	1	1	1	1	1	5	0
2422	2	57	4	2	3	2	5	1	1	4	2	2	0
2423	2	42	3	1	1	2	5	1	1	2	1	4	0
2424	1	50	4	1	1	2	5	1	1	4	2	4	4
2426	1	29	1	2	3	2	5	1	1	3	2	5	0
2428	1	39	2	2	3	2	5	1	1	2	1	4	0
2429	1	23	1	2	1	3	5	1	1	2	1	5	0
2430	1	47	3	2	3	2	1	1	1	4	2	3	0
2431	2	32	2	2	3	2	3	1	1	4	1	5	0
2432	1	58	4	2	3	1	1	1	1	4	1	4	0
2433	1	28	1	1	1	2	3	1	1	2	2	4	0
2434	1	20	1	1	1	1	4	2	1	2	2	6	0
2445	2	71	5	1	1	2	2	1	1	3	2	2	0
2446	2	52	4	2	3	2	3	1	4	4	2	2	0
2447	2	38	2	1	1	2	4	1	2	3	1	4	0
2448	1	40	3	2	3	1	2	1	1	2	2	5	0
2450	1	33	2	1	1	2	5	1	2	3	2	4	0
2451	2	62	5	2	3	3	1	1	2	3	2	1	0
2455	1	53	4	2	3	2	1	1	1	3	2	2	0
2456	2	44	3	2	1	3	4	1	1	2	2	5	0
2459	2	59	4	2	3	2	4	1	1	3	2	2	0
2463	2	31	2	2	3	2	3	2	1	3	1	5	0
2464	2	21	1	2	1	1	3	1	1	3	2	5	0
2466	2	41	3	2	3	2	4	1	1	2	1	3	0
2467	1	31	2	2	1	2	3	1	1	2	2	4	0
2468	2	30	2	2	1	2	4	1	1	2	1	3	0
2470	1	72	5	1	2	2	1	1	2	2	2	2	0
2472	2	59	4	2	3	3	3	1	1	2	1	2	0
2473	1	29	1	1	1	2	1	1	1	3	1	3	0
2475	2	41	3	2	1	2	4	1	1	2	1	4	0
2477	2	31	2	1	1	1	3	1	1	2	1	3	0
2478	2	32	2	2	3	2	2	1	1	1	2	3	0
2479	2	51	4	2	3	2	1	1	1	4	2	2	0
2480	1	29	1	2	1	2	4	1	1	2	2	5	0
2481	2	59	4	1	2	2	1	3	1	2	2	2	0
2482	2	53	4	2	3	2	4	2	2	3	2	2	2
2483	1	64	5	2	3	2	3	1	2	3	2	2	0
2485	2	53	4	1	1	2	3	1	1	1	1	2	3
2486	1	53	4	1	1	2	1	1	3	2	1	2	0
2488	2	43	3	2	3	3	2	1	1	1	1	3	2
2489	2	34	2	2	3	3	2	1	1	3	1	3	0
2492	1	39	2	1	1	2	2	1	1	2	2	3	0
2493	1	34	2	1	1	2	4	3	2	3	2	5	0
2494	1	27	1	2	1	2	5	1	1	2	2	6	0
2495	1	67	5	1	4	2	5	2	1	1	2	4	0
2500	2	52	4	2	3	2	3	1	3	3	2	3	2
2501	1	42	3	2	3	2	4	1	1	2	2	4	0
2502	2	47	3	1	1	2	3	1	1	2	1	3	0
2503	1	41	3	2	3	2	5	1	1	2	2	5	0
2504	2	77	5	2	2	3	5	1	1	2	2	1	0
2505	2	41	3	2	3	1	1	1	4	2	2	4	0
2506	2	52	4	2	3	2	4	1	1	2	1	2	0
2507	1	62	5	2	3	3	1	3	4	4	2	1	0
2508	2	58	4	1	1	2	1	1	1	2	1	4	0
2509	2	41	3	1	1	2	3	1	1	4	1	4	0
2510	1	46	3	2	3	2	4	2	2	4	2	3	0
2511	1	23	1	2	3	2	4	1	1	4	2	5	0
2512	1	34	2	1	1	2	5	1	1	3	2	4	0
2513	1	42	3	1	1	2	5	1	1	4	2	5	0
2514	1	24	1	2	2	1	5	1	1	2	2	5	0
2515	2	38	2	2	3	2	2	1	1	2	2	5	0
2516	1	41	3	1	1	2	5	1	1	3	1	4	0
2517	2	41	3	1	3	1	3	2	1	3	1	3	0
2518	1	59	4	1	4	2	5	1	1	2	2	3	0
2519	1	57	4	1	1	2	3	1	1	3	1	2	0
2522	1	34	2	2	3	2	1	4	2	4	1	3	0
2523	1	26	1	2	2	1	5	2	2	2	2	5	0
2524	2	32	2	1	2	2	4	1	1	2	1	4	0
2526	1	29	1	1	1	2	3	2	3	2	1	3	3
2527	2	84	5	1	2	2	2	1	3	2	2	1	0
2528	2	88	5	1	2	2	2	1	3	2	2	1	0
2529	2	74	5	2	3	3	1	1	1	2	2	1	0
2530	1	36	2	2	3	2	1	1	1	2	1	4	0
2536	1	46	3	1	1	2	5	1	1	3	2	4	0
2537	1	37	2	2	1	2	4	2	2	2	1	5	0
2542	2	31	2	2	3	2	2	1	1	2	2	3	0
2544	2	38	2	2	1	2	5	1	1	4	1	5	0
2545	2	27	1	1	1	2	3	1	1	2	2	4	0
2546	1	30	2	1	1	2	2	1	2	3	1	3	1
2547	1	53	4	2	1	2	5	2	2	2	2	5	0
2548	1	31	2	1	1	2	2	1	1	2	1	3	0
2550	1	32	2	1	1	2	2	1	1	3	2	4	2
2556	1	58	4	2	3	1	1	1	2	3	2	2	0
2557	2	31	2	2	3	2	2	1	1	2	1	4	0
2559	2	38	2	1	1	2	5	1	2	2	1	3	0
2560	1	29	1	2	3	2	5	1	1	2	2	4	0
2561	2	29	1	1	1	2	5	1	1	2	1	4	0
2562	1	66	5	1	1	3	1	2	3	2	2	2	0
2564	1	26	1	2	1	2	3	1	2	2	2	5	0
2567	1	46	3	2	3	3	1	1	1	3	2	3	0
2568	1	34	2	2	3	2	5	1	1	3	2	4	0
2570	1	45	3	2	3	2	1	1	1	3	2	3	2
2572	1	25	1	2	1	2	5	1	1	2	1	5	0
2575	1	34	2	1	1	2	5	2	3	3	1	4	0
2576	1	50	4	2	3	2	3	1	1	2	2	3	0
2577	2	71	5	2	3	2	2	2	1	2	2	1	0
2578	1	70	5	1	2	2	1	1	1	3	2	1	1
2579	1	39	2	1	1	2	3	1	1	3	2	4	0
2580	1	68	5	2	3	3	2	3	1	4	1	1	0
2581	1	45	3	1	1	2	4	1	1	2	2	5	0
2582	2	53	4	2	3	2	5	1	1	4	2	4	0
2584	1	35	2	2	3	2	4	1	1	4	2	4	0
2585	1	42	3	2	3	2	4	1	1	3	2	3	0
2586	1	39	2	2	3	2	4	3	1	4	2	4	2
2588	2	42	3	2	1	3	2	1	1	2	1	3	0
2590	2	44	3	2	3	2	4	1	1	3	2	4	0
2597	1	57	4	1	4	2	4	1	2	2	1	3	0
2598	1	40	3	1	3	2	4	1	1	3	2	3	0
2599	2	42	3	2	3	2	3	1	3	3	1	3	0
2602	1	62	5	2	1	1	1	1	3	2	1	1	2
2604	1	44	3	2	3	2	3	1	1	2	2	3	0
2605	1	59	4	1	1	2	3	1	1	2	1	2	1
2606	1	58	4	2	4	2	5	1	1	3	2	6	0
2607	1	48	3	1	1	2	4	1	1	2	1	3	0
2609	2	45	3	1	1	2	3	1	3	2	1	3	0
2610	1	67	5	1	4	2	5	2	1	2	2	3	0
2611	1	35	2	1	1	2	5	1	1	4	2	5	0
2613	2	54	4	1	1	2	3	1	2	2	1	4	0
2615	2	65	5	2	3	2	2	1	1	2	2	1	2
2616	2	57	4	2	3	3	1	1	1	2	1	4	0
2619	2	31	2	2	3	2	2	1	1	2	2	4	0
2620	2	32	2	1	1	2	2	1	1	3	1	3	0
2623	1	65	5	1	1	2	2	1	2	2	1	2	0
2624	1	40	3	1	1	2	4	1	1	3	1	4	0
2627	1	27	1	1	1	1	5	1	1	2	2	5	0
2630	1	73	5	1	2	2	5	1	1	3	1	1	0
2631	2	42	3	2	3	2	3	2	3	3	2	3	0
2632	1	38	2	2	3	2	1	1	1	2	2	3	0
2633	1	26	1	1	1	1	5	1	1	3	1	5	0
2634	2	56	4	1	1	2	3	1	1	3	2	4	0
2635	1	100	5	1	2	2	1	1	1	1	2	1	0
2636	2	63	5	1	4	2	4	1	2	3	2	2	0
2639	1	36	2	1	1	2	3	1	1	2	1	4	0
2640	2	26	1	2	3	2	1	1	2	2	1	3	0
2641	2	50	4	2	3	2	4	1	2	4	2	4	2
2642	2	36	2	2	3	2	4	1	3	2	1	4	0
2643	2	66	5	1	2	3	2	1	4	2	2	1	0
2644	1	60	5	1	1	2	4	1	1	2	1	4	1
2645	1	23	1	2	1	1	2	1	1	1	2	5	0
2652	2	43	3	1	1	2	5	1	1	2	2	3	0
2653	2	58	4	2	3	2	4	1	1	3	2	4	0
2654	1	45	3	1	1	2	5	1	1	3	2	3	0
2655	2	36	2	2	1	2	5	1	1	3	2	5	0
2658	2	48	3	1	1	2	3	1	1	2	1	3	0
2661	1	31	2	1	2	1	2	1	2	4	2	5	0
2662	2	36	2	2	3	2	5	3	1	2	2	3	0
2664	2	27	1	1	1	2	5	1	1	1	1	5	0
2666	1	71	5	2	3	3	1	1	3	2	2	1	2
2667	2	41	3	1	1	2	4	3	1	2	2	4	0
2668	2	38	2	1	1	2	3	1	1	4	1	3	0
2669	2	51	4	1	3	2	5	2	3	4	1	4	0
2671	1	32	2	1	1	2	5	1	1	2	1	5	0
2672	2	23	1	2	3	1	3	1	1	2	2	4	0
2673	1	49	3	1	1	2	5	1	1	2	1	4	0
2674	1	57	4	2	3	2	4	1	3	3	2	3	0
2675	2	58	4	2	3	2	5	1	1	3	1	4	0
2676	1	69	5	2	3	3	1	1	1	2	2	2	0
2678	2	34	2	2	3	2	3	1	1	2	1	3	0
2682	1	40	3	2	3	2	4	1	1	1	2	4	0
2683	2	56	4	1	1	2	5	3	2	4	1	2	0
2686	2	34	2	1	1	2	2	1	2	3	1	4	0
2687	1	65	5	2	3	2	5	1	1	2	2	2	0
2690	1	37	2	2	1	2	2	2	3	4	2	4	0
2691	1	49	3	2	2	1	1	1	1	1	1	4	0
2692	2	48	3	1	1	2	2	1	1	3	2	3	0
2695	1	38	2	1	1	2	3	1	2	2	2	4	0
2696	1	69	5	1	1	2	5	1	1	2	2	2	0
2699	2	24	1	2	3	2	3	2	2	4	2	4	0
2702	2	63	5	2	3	3	1	2	2	1	2	1	0
2703	2	47	3	2	3	2	3	1	1	1	1	4	0
2704	2	27	1	2	3	2	1	1	1	1	1	3	0
2707	1	45	3	1	1	2	5	1	1	2	2	5	0
2709	2	48	3	2	3	2	4	1	2	2	2	3	0
2712	1	40	3	1	1	2	2	1	1	3	1	3	0
2714	1	42	3	1	1	2	2	1	1	2	1	4	0
2715	2	54	4	1	1	2	3	1	1	2	1	2	2
2716	2	48	3	1	1	1	2	1	1	1	1	3	0
2717	2	64	5	2	3	2	1	4	2	2	1	1	0
2719	2	63	5	2	3	3	1	1	4	3	1	1	0
2720	1	36	2	2	1	2	5	1	1	1	2	6	0
2722	2	57	4	2	3	2	3	1	1	3	1	2	0
2724	2	59	4	2	3	2	2	1	4	3	2	4	0
2725	1	46	3	2	1	2	4	1	1	3	2	5	0
2727	1	37	2	1	1	2	3	1	1	2	2	3	0
2729	1	40	3	2	3	2	4	2	2	4	2	3	0
2731	2	60	5	1	2	2	4	1	1	3	2	4	0
2734	1	22	1	2	2	1	5	1	1	3	2	4	0
2736	2	26	1	2	1	3	3	1	1	2	1	5	0
2737	2	33	2	1	1	2	5	1	1	1	1	4	0
2740	1	30	2	2	3	2	3	1	4	2	2	4	0
2741	1	37	2	2	1	2	4	1	1	2	2	5	0
2742	1	38	2	1	1	2	3	2	3	2	2	6	0
2744	1	32	2	1	1	2	5	1	1	2	1	4	1
2745	1	26	1	2	3	2	3	1	1	3	1	4	2
2747	1	45	3	2	2	1	5	1	1	3	1	5	0
2749	1	30	2	2	3	2	4	1	3	2	1	5	0
2752	2	38	2	2	1	2	3	2	1	2	1	5	0
2754	1	43	3	2	3	2	5	2	1	3	2	3	0
2755	1	45	3	2	1	1	3	1	1	2	2	5	0
2757	1	56	4	2	4	2	5	1	2	2	2	4	0
2758	2	63	5	2	3	2	1	1	1	2	1	1	0
2760	1	43	3	2	3	2	1	2	2	3	2	3	0
2761	2	51	4	1	1	2	1	2	3	2	1	3	0
2762	2	39	2	1	2	1	5	1	1	3	2	3	0
2763	2	46	3	2	3	2	2	1	2	4	1	4	0
2765	2	37	2	2	3	2	1	1	1	4	2	3	0
2766	2	38	2	2	3	2	3	1	1	3	2	3	0
2767	1	65	5	2	3	2	2	1	1	2	1	2	0
2770	1	62	5	1	4	2	3	1	2	2	2	2	0
2771	1	36	2	2	3	2	5	2	1	2	1	5	0
2772	1	33	2	1	1	2	4	1	1	4	1	5	0
2773	1	51	4	1	1	2	3	1	1	2	1	4	1
2775	2	37	2	1	1	1	5	1	1	2	2	3	0
2776	2	46	3	1	1	2	5	1	1	3	1	3	2
2778	2	38	2	1	1	2	2	3	3	4	2	3	0
2779	2	35	2	2	3	2	2	1	1	4	1	3	0
2780	2	50	4	1	2	2	1	1	1	4	2	3	0
2781	2	51	4	2	3	3	4	1	1	2	1	2	0
2783	2	39	2	2	3	2	4	1	1	2	2	4	0
2785	1	51	4	1	1	2	5	1	1	4	2	5	0
2786	1	29	1	1	2	1	4	1	1	2	2	4	2
2787	2	46	3	1	1	2	4	1	1	4	1	5	0
2788	1	26	1	2	3	2	4	1	1	3	2	5	0
2792	2	20	1	2	3	1	3	1	1	1	1	4	0
2794	1	48	3	1	1	2	5	2	2	2	1	4	0
2795	2	39	2	2	3	2	4	1	1	3	2	3	2
2796	1	32	2	2	2	1	3	1	1	2	1	6	0
2798	1	53	4	2	3	2	2	1	2	2	2	2	0
2800	1	73	5	1	4	2	5	1	1	2	2	2	0
2802	1	31	2	1	1	2	2	1	1	2	2	4	0
2803	1	59	4	2	3	2	3	1	1	3	2	4	0
2805	2	64	5	2	3	2	1	2	3	2	2	1	0
2806	1	34	2	1	1	2	4	1	1	2	1	5	0
2807	2	24	1	1	1	2	1	1	1	2	1	3	0
2809	1	46	3	1	1	2	3	1	2	3	2	3	1
2810	2	48	3	2	3	3	2	1	1	2	2	3	0
2811	1	40	3	2	3	2	4	1	3	3	2	3	0
2812	2	35	2	2	1	2	2	1	1	2	2	3	0
2813	2	21	1	2	3	2	3	1	1	1	2	4	0
2814	2	48	3	2	3	2	5	1	1	2	2	4	2
2815	2	53	4	1	1	2	2	1	1	3	1	4	0
2821	1	58	4	1	1	2	2	1	1	3	1	2	0
2823	2	68	5	1	3	2	2	1	1	3	2	1	0
2824	1	35	2	1	1	1	5	1	1	2	1	5	0
2829	1	68	5	1	4	2	4	1	1	1	2	4	1
2830	1	24	1	2	3	2	3	1	2	3	2	4	0
2831	1	42	3	1	1	2	4	1	2	3	1	5	0
2832	2	52	4	1	3	2	3	1	1	3	1	2	0
2833	2	45	3	2	3	2	1	1	1	4	1	3	2
2835	1	32	2	2	3	2	1	1	1	2	1	5	0
2837	2	51	4	1	1	2	4	1	1	1	2	3	0
2839	2	44	3	2	1	1	4	1	1	2	1	4	0
2840	1	46	3	2	3	2	3	1	1	3	1	3	0
2841	1	39	2	1	1	2	5	1	1	3	2	4	4
2842	1	52	4	2	3	2	3	1	1	2	2	2	2
2844	1	40	3	1	1	2	1	1	1	2	1	3	0
2847	1	55	4	1	1	2	2	2	3	2	2	2	4
2848	2	50	4	2	3	2	2	1	1	2	2	4	0
2849	2	24	1	1	1	1	4	1	1	2	2	4	0
2851	1	66	5	1	1	1	2	2	1	2	1	2	0
2853	1	37	2	1	1	2	5	1	1	2	1	4	0
2855	2	35	2	1	1	2	3	2	3	3	1	5	0
2856	1	35	2	2	3	2	5	1	1	2	2	5	0
2860	1	49	3	2	3	2	2	3	2	3	2	3	2
2861	1	70	5	1	4	2	5	1	1	2	2	3	0
2862	2	71	5	1	1	2	1	2	2	3	2	2	0
2863	1	42	3	1	3	2	4	1	1	3	1	4	0
2864	2	35	2	2	3	2	2	1	1	4	2	4	0
2865	1	42	3	1	1	2	5	1	1	2	1	5	0
2866	2	89	5	1	2	2	4	1	3	2	2	1	0
2870	2	30	2	2	3	2	2	3	2	2	2	4	0
2871	2	65	5	1	1	2	4	1	1	2	2	1	0
2875	2	53	4	2	3	2	1	2	2	2	1	2	0
2876	2	21	1	2	2	1	4	1	1	4	2	4	0
2877	1	59	4	2	4	2	4	1	1	2	2	5	0
2879	2	68	5	2	3	2	1	4	1	2	1	1	0
2880	1	24	1	2	3	1	2	1	1	1	1	3	0
2881	2	27	1	1	2	1	2	1	1	2	2	4	0
2883	1	45	3	1	1	2	4	1	1	2	1	5	0
2884	1	52	4	2	3	2	2	1	1	2	2	2	0
2886	2	37	2	1	1	2	3	1	1	2	1	3	0
2888	2	40	3	2	3	2	3	1	1	4	1	3	0
2892	1	46	3	1	1	2	5	1	1	2	1	4	0
2893	1	39	2	1	1	2	3	1	1	2	1	3	0
2894	2	42	3	2	3	2	1	1	2	2	1	4	0
2895	2	35	2	1	1	2	4	1	1	2	1	4	0
2896	1	63	5	2	3	2	3	1	1	3	1	1	0
2898	2	58	4	1	1	2	5	1	1	3	1	4	0
2901	2	35	2	1	1	2	5	1	2	3	2	5	0
2902	2	42	3	2	3	2	5	1	1	3	2	3	0
2903	1	51	4	1	1	2	2	1	1	2	2	2	1
2904	2	59	4	2	3	2	2	1	1	2	2	4	0
2906	2	77	5	2	3	3	5	1	1	3	2	1	0
2908	1	67	5	1	2	2	1	1	2	2	2	1	0
2909	1	47	3	2	3	2	2	2	2	3	2	3	0
2910	1	64	5	2	3	3	3	1	2	1	2	4	0
2911	2	62	5	1	1	2	1	1	1	3	2	1	0
2913	1	42	3	1	1	2	3	1	1	2	2	4	0
2915	2	42	3	2	3	2	2	3	1	3	2	3	0
2916	2	23	1	2	3	2	2	1	2	2	1	4	0
2917	2	50	4	2	3	2	1	1	1	3	2	2	0
2923	1	36	2	2	3	2	1	2	2	2	2	5	0
2926	2	55	4	2	1	2	3	1	1	2	1	4	0
2928	2	31	2	2	3	2	3	1	1	3	2	4	0
2929	2	34	2	2	3	2	3	2	2	3	1	4	0
2931	1	56	4	1	1	2	4	1	1	3	2	2	0
2932	2	72	5	2	3	3	1	3	3	2	2	1	0
2933	2	49	3	1	1	2	2	1	1	2	2	4	1
2935	2	26	1	2	3	2	1	1	1	1	1	3	0
2936	1	67	5	1	4	2	2	1	1	3	1	3	0
2938	2	39	2	2	3	2	4	2	2	2	2	3	0
2943	1	38	2	1	1	2	4	1	1	2	1	4	0
2944	2	45	3	1	1	2	3	2	1	3	2	4	0
2945	2	64	5	2	3	3	2	1	1	2	1	1	0
2948	2	78	5	2	3	3	1	1	4	2	2	1	0
2949	1	27	1	2	3	2	2	1	1	2	2	4	0
2950	1	37	2	2	2	3	2	1	3	3	2	3	0
2951	1	44	3	1	1	2	5	1	1	2	1	3	0
2952	1	51	4	2	3	2	3	1	1	3	2	2	0
2954	2	56	4	1	1	2	5	1	1	2	1	4	0
2955	2	54	4	2	3	2	2	1	2	2	2	3	0
2957	2	55	4	2	3	3	2	1	1	1	1	2	0
2958	1	31	2	1	1	2	5	1	1	2	2	5	1
2966	1	34	2	2	3	2	1	1	1	2	2	3	0
2968	1	55	4	2	3	2	2	1	1	3	1	2	0
2969	2	38	2	1	1	2	3	1	1	2	1	4	0
2970	1	20	1	1	2	1	4	1	1	2	1	4	0
2973	1	39	2	2	3	2	5	1	1	2	2	5	0
2974	1	53	4	1	1	2	4	1	1	2	1	4	0
2975	2	71	5	2	3	2	1	1	1	2	2	1	2
2976	1	34	2	2	1	2	2	1	2	4	1	4	0
2977	2	46	3	1	3	2	4	1	3	2	2	4	0
2978	2	36	2	1	1	2	5	1	1	2	1	5	0
2979	1	56	4	1	4	2	5	1	1	2	2	4	0
2980	2	28	1	1	1	2	5	1	1	2	1	5	0
2981	1	60	5	2	3	2	4	1	1	2	2	4	0
2982	2	23	1	2	3	1	1	1	1	2	1	3	0
2983	1	21	1	1	1	2	5	1	1	2	1	5	0
2986	2	35	2	2	3	2	5	1	1	1	1	4	0
2988	2	70	5	1	4	2	5	1	1	2	1	2	1
2991	2	34	2	2	3	2	3	1	1	2	1	3	0
2992	1	50	4	2	3	2	3	1	1	4	1	2	0
2993	1	37	2	2	3	2	5	1	1	3	2	4	0
2994	2	49	3	1	1	2	3	2	1	4	1	3	0
2996	2	40	3	1	1	2	3	1	1	2	1	3	0
2998	2	39	2	2	3	2	4	1	1	2	1	3	2
2999	2	42	3	2	3	2	2	1	1	3	1	4	0
3001	2	59	4	1	1	2	5	1	2	3	2	2	0
3002	2	38	2	1	3	2	1	1	1	2	1	4	0
3005	1	44	3	1	1	2	5	2	1	2	2	4	0
3006	2	52	4	1	3	2	2	1	1	3	1	3	0
3007	2	39	2	2	3	2	5	1	1	3	1	4	0
3008	1	35	2	1	1	2	3	1	1	3	1	3	0
3009	1	20	1	1	2	1	1	1	1	2	1	4	0
3010	1	40	3	2	1	2	5	2	2	3	1	5	0
3012	2	49	3	1	1	2	3	1	2	2	1	3	0
3015	1	38	2	1	2	2	1	1	3	2	2	3	0
3017	1	21	1	2	3	1	2	1	1	1	2	4	0
3018	2	61	5	1	1	2	2	1	1	3	1	2	2
3019	2	30	2	2	3	2	5	1	1	3	2	4	0
3021	1	39	2	1	1	2	5	1	1	3	2	5	0
3025	2	50	4	1	1	2	4	1	2	2	1	3	1
3027	2	41	3	1	1	2	3	1	1	3	1	4	4
3030	2	47	3	2	1	2	5	1	1	2	1	4	0
3031	1	41	3	2	3	2	5	1	1	3	1	4	0
3033	1	39	2	2	3	2	5	1	1	4	2	3	0
3034	1	64	5	1	4	2	3	1	3	1	1	3	0
3035	1	85	5	1	4	2	1	3	3	2	2	1	0
3037	2	44	3	2	3	2	1	1	1	2	2	3	0
3045	1	59	4	2	3	3	2	1	1	2	2	2	0
3046	1	30	2	1	1	1	4	1	1	2	1	4	2
3047	2	32	2	2	3	2	5	1	1	1	2	4	0
3049	2	47	3	1	1	2	3	1	1	2	1	3	0
3053	2	48	3	2	3	2	5	4	1	3	2	3	0
3054	1	64	5	2	3	2	2	1	1	3	1	1	2
3056	1	39	2	1	1	2	5	1	1	2	2	5	0
3058	2	22	1	1	1	1	2	1	2	2	1	3	0
3060	1	41	3	1	1	1	4	1	1	1	1	4	1
3062	2	58	4	1	1	2	4	1	1	2	1	4	0
3065	2	33	2	1	1	2	2	3	2	2	1	3	0
3067	2	41	3	2	3	2	1	1	1	2	1	4	2
3070	1	26	1	1	1	2	5	1	1	2	2	5	0
3076	2	60	5	1	2	2	4	1	1	1	2	4	1
3077	2	34	2	1	1	2	3	1	1	2	2	5	0
3078	1	42	3	2	3	2	3	1	2	2	2	3	0
3080	1	47	3	2	1	2	4	1	1	2	2	5	0
3081	2	52	4	1	1	2	4	1	1	3	1	3	0
3083	2	47	3	1	1	2	4	2	3	2	1	5	0
3085	2	40	3	1	1	2	3	1	1	2	1	3	0
3086	2	49	3	2	3	2	3	1	1	2	1	3	0
3088	2	65	5	1	1	2	4	1	1	2	1	2	0
3089	2	36	2	2	3	1	1	1	4	3	2	4	0
3090	2	56	4	1	1	2	4	1	1	4	1	4	2
3091	1	22	1	2	3	2	2	1	2	4	2	3	0
3092	2	37	2	2	3	2	1	1	1	2	2	3	0
3093	2	30	2	2	3	2	4	1	1	3	2	4	0
3094	2	67	5	1	1	2	3	1	1	3	1	2	3
3095	2	72	5	1	4	3	2	3	2	2	2	1	0
3096	2	61	5	2	3	2	3	1	1	2	2	2	0
3097	2	30	2	2	3	2	5	1	1	2	2	4	0
3098	1	45	3	1	1	2	4	1	1	4	1	4	0
3099	2	71	5	1	1	2	1	1	1	2	2	1	0
3100	1	74	5	1	1	2	3	1	1	2	2	2	0
3103	2	72	5	2	3	3	3	2	1	2	2	1	0
3105	2	66	5	2	3	3	5	1	1	2	2	3	0
3106	1	40	3	1	1	2	5	1	1	3	1	3	2
3108	1	31	2	2	3	2	5	1	1	3	1	4	0
3110	2	35	2	2	3	2	2	1	1	3	2	3	0
3111	2	100	5	1	2	3	1	4	2	2	2	1	0
3113	2	22	1	2	3	1	5	1	1	4	2	5	0
3115	1	30	2	2	1	2	5	1	1	3	2	5	0
3116	1	25	1	2	3	2	5	1	2	2	2	4	0
3117	1	33	2	1	1	2	4	1	1	3	2	5	0
3118	2	23	1	2	1	2	3	1	1	2	2	3	0
3119	1	74	5	2	3	3	2	1	2	4	2	1	0
3120	2	32	2	2	3	2	2	1	1	2	1	4	0
3121	1	26	1	1	1	1	3	3	1	2	1	4	0
3122	1	45	3	1	1	2	5	1	1	4	2	5	0
3124	1	26	1	1	1	2	1	1	2	2	1	4	0
3125	1	56	4	1	4	2	5	1	1	3	2	3	0
3127	2	43	3	1	1	2	5	1	1	2	2	4	1
3128	1	71	5	2	3	3	1	2	3	3	2	1	0
3132	2	48	3	2	1	2	1	1	1	2	2	5	0
3133	1	63	5	2	3	2	3	1	1	2	2	2	0
3138	2	34	2	2	1	2	5	1	1	2	2	5	0
3139	1	41	3	1	1	2	4	1	1	3	1	3	0
3140	2	46	3	2	1	1	1	1	2	4	1	3	0
3141	2	67	5	1	4	2	4	1	1	3	2	2	0
3143	2	54	4	1	1	2	4	1	1	2	2	2	1
3144	2	34	2	2	3	2	3	1	1	3	1	4	0
3145	2	39	2	2	3	2	1	1	3	3	2	3	0
3146	2	42	3	2	3	2	1	1	1	1	1	4	0
3147	1	57	4	2	3	2	5	3	4	4	2	2	0
3148	1	33	2	2	1	2	5	1	1	2	2	5	0
3150	1	71	5	1	4	2	5	1	1	4	1	2	0
3153	2	56	4	2	3	1	1	1	1	3	2	2	0
3155	2	41	3	1	1	2	4	1	1	2	2	3	0
3156	1	20	1	2	2	1	1	1	3	4	2	4	0
3157	2	67	5	2	3	2	1	1	1	3	1	1	0
3158	2	54	4	2	3	2	1	2	1	2	2	4	0
3159	2	32	2	2	3	2	4	1	1	3	2	4	0
3160	1	38	2	2	3	2	5	1	1	2	1	4	0
3163	1	44	3	2	3	2	4	1	1	4	1	3	0
3164	2	20	1	1	1	2	3	4	2	2	2	3	0
3165	1	69	5	1	1	2	4	1	2	4	2	2	0
3166	1	35	2	2	3	2	5	1	1	3	2	5	0
3167	2	41	3	2	3	3	3	1	1	2	2	3	0
3168	1	26	1	1	2	1	3	1	2	2	1	4	0
3169	1	40	3	1	1	2	4	1	1	3	2	4	4
3171	2	71	5	1	1	2	2	1	3	2	1	2	2
3173	2	33	2	1	1	2	2	1	1	3	2	4	0
3174	2	40	3	1	1	2	3	1	1	2	1	3	0
3176	1	27	1	2	1	2	2	2	3	2	1	4	0
3177	2	55	4	2	3	2	2	3	1	2	2	4	2
3178	2	44	3	2	1	2	5	1	1	2	1	6	0
3179	2	41	3	1	3	2	3	1	1	4	1	3	0
3181	1	62	5	2	3	3	1	2	3	3	1	1	0
3182	2	42	3	2	3	1	3	1	1	3	2	3	0
3184	2	26	1	2	3	2	2	1	1	4	1	4	0
3185	2	26	1	1	1	1	1	2	1	2	1	5	0
3188	1	38	2	1	1	2	4	1	1	3	1	3	2
3190	2	72	5	1	4	2	1	1	1	2	1	1	0
3191	1	35	2	2	3	3	1	1	2	2	2	4	0
3193	1	44	3	2	3	2	3	1	1	4	2	4	0
3194	2	71	5	2	3	3	2	1	1	2	2	1	0
3195	1	49	3	1	1	2	4	1	1	2	1	4	0
3196	2	51	4	1	1	2	5	1	1	2	1	3	0
3198	2	35	2	2	3	2	4	1	1	4	2	3	2
3200	2	29	1	1	1	2	5	1	1	2	1	3	0
3202	1	72	5	2	3	2	1	1	1	3	2	1	0
3203	1	28	1	1	1	1	3	1	1	3	2	5	0
3204	1	47	3	2	3	2	5	1	1	2	2	3	0
3207	2	69	5	2	3	3	1	2	3	3	1	1	0
3210	2	36	2	1	1	2	2	1	1	3	1	3	0
3211	2	53	4	2	3	3	2	2	3	4	2	2	0
3214	2	45	3	2	3	2	2	1	1	2	2	4	0
3215	2	42	3	1	1	2	5	1	1	3	1	3	0
3216	1	47	3	1	2	2	2	2	3	2	2	3	0
3218	2	53	4	1	1	2	3	1	1	2	1	2	0
3221	1	70	5	2	3	2	5	1	1	3	1	1	0
3222	1	28	1	2	3	2	3	1	2	1	2	3	0
3223	1	35	2	2	1	3	3	2	1	1	2	4	0
3224	1	40	3	1	1	2	2	1	1	2	1	3	0
3225	1	36	2	2	3	2	4	1	1	3	2	3	0
3226	1	65	5	2	3	2	2	1	1	4	1	1	0
3227	1	23	1	2	3	1	3	1	1	4	1	4	0
3228	1	54	4	2	3	2	4	1	1	2	2	2	0
3231	2	48	3	1	3	2	5	1	3	3	1	3	0
3234	2	25	1	2	3	2	5	2	1	2	1	3	0
3235	1	51	4	2	4	2	5	2	3	2	2	3	0
3240	1	57	4	1	1	2	3	1	1	3	2	3	0
3242	2	33	2	2	3	2	2	4	2	2	2	4	0
3244	1	33	2	2	3	3	2	1	1	4	2	4	0
3246	2	60	5	2	3	2	1	1	1	3	1	2	0
3248	1	43	3	2	1	2	5	2	1	4	1	4	0
3249	1	61	5	2	3	3	5	1	1	2	2	3	0
3252	2	42	3	2	3	1	2	1	1	2	2	3	0
3253	2	41	3	2	3	2	3	1	1	2	1	4	0
3254	1	26	1	2	1	2	5	1	2	2	1	5	0
3255	2	23	1	1	1	1	3	1	1	2	1	4	0
3258	1	36	2	2	3	2	2	2	2	2	2	4	0
[truncated: 4,290 more rows]
